# Supplementary material for: Methylocystis sp. Strain SC2 Acclimatizes to Increasing NH4+ Levels by a Precise Rebalancing of Enzymes and Osmolyte Composition
Source: mSystems. 2022 Sep 26;7(5):e00403-22. doi: 10.1128/msystems.00403-22 (PMC9600857; doi:10.1128/msystems.00403-22)
Supplement: DATA SET S1 [file msystems.00403-22-sd001.xlsx]

## Sheet: Sheet1
Data Set S1. Complete list of all 438 proteins that were differentially regulated in at least one NH4+ treatment.
Num.*	Uniprot protein ID	Gene	Protein function (UniProt identifier)	Median Intensity Valueǂ					log2ratio_Value§				q-Value				Heatmap Cluster¥	Venn diagram$
				1mM	10mM	30mM	50mM	75mM	10mM/1mM	30mM/1mM	50mM/1mM	75mM/1mM	10mM/1mM	30mM/1mM	50mM/1mM	75mM/ mM
185	J7QA81	BN69_3156	3-deoxy-manno-octulosonate cytidylyltransferase	684947	832690	1.17835e+06	1.54632e+06	2.09965e+06	0.281786	0.782707	1.17477	1.61609	0.00186196	4.51487e-05	2.53775e-05	6.08533e-06	cluster III	Common up regulated in 50/1 and 75/1
317	J7QNF5	BN69_1427	3-Oxoacyl-(Acyl-carrier-protein (ACP)) synthase III domain protein	2.93238e+07	2.53144e+07	2.05517e+07	1.63681e+07	1.08846e+07	-0.21211	-0.51281	-0.841187	-1.42979	0.0221195	0.000279287	0.000160349	4.03628e-05	cluster I	Exclusively down regulated in 75/1
49	J7Q3B3	aroA	3-phosphoshikimate 1-carboxyvinyltransferase	9.7407e+06	9.59262e+06	7.19773e+06	5.29979e+06	4.73159e+06	-0.0220995	-0.436484	-0.878089	-1.0417	0.797319	0.000237152	4.09191e-05	1.97077e-05	cluster I	Exclusively down regulated in 75/1
98	J7Q507	BN69_2823	4a-hydroxytetrahydrobiopterin dehydratase	3.04934e+07	3.20238e+07	4.02983e+07	5.1914e+07	7.33929e+07	0.0706491	0.402222	0.767628	1.26714	0.246545	0.000279287	0.000190807	0.00013586	cluster III	Exclusively up regulated in 75/1
158	J7Q941	pdxA	4-hydroxythreonine-4-phosphate dehydrogenase	302820	385968	559980	688968	769982	0.350019	0.886915	1.18598	1.34636	0.0259295	0.000419233	0.000355445	0.000130427	cluster III	Common up regulated in 50/1 and 75/1
86	J7Q4N1	BN69_2223	5-aminolevulinate synthase	2.82488e+06	3.33821e+06	7.15548e+06	8.1966e+06	9.08619e+06	0.240886	1.34086	1.53684	1.68549	0.0785403	7.86825e-05	0.0529002	0.0361348	cluster III	Common up regulated in 30/1, 50/1 and 75/1
322	J7QNP8	surE	5'-nucleotidase SurE	3.29524e+07	3.10053e+07	2.42112e+07	1.87356e+07	1.44885e+07	-0.0878701	-0.444707	-0.814599	-1.18547	0.128305	0.000261445	6.11176e-05	3.06713e-05	cluster I	Exclusively down regulated in 75/1
1	I4EAB8	SC2p1_00080	AAA ATPase	144966	174921	185774	285662	405340	0.270991	0.357841	0.978599	1.48342	0.148626	0.13331	0.00336301	2.43429e-05	cluster III	Exclusively up regulated in 75/1
79	J7Q461	devA	ABC transporter ATP-binding subunit, DevA type	337945	408209	658421	924361	1.11329e+06	0.27252	0.962223	1.45167	1.71996	0.5613	0.000888577	0.000368037	5.34314e-05	cluster III	Common up regulated in 50/1 and 75/1
186	J7QA89	BN69_3181	ABC transporter family protein	1.3363e+06	1.56625e+06	1.93553e+06	2.62067e+06	3.32224e+06	0.229072	0.53448	0.97169	1.31391	0.0124251	0.000654029	0.000130432	4.57416e-05	cluster III	Exclusively up regulated in 75/1
148	J7Q8X3	BN69_1946	ABC transporter related protein	8.31228e+06	8.69679e+06	1.19747e+07	1.55651e+07	1.92869e+07	0.0652385	0.526677	0.904999	1.2143	0.409027	0.000201543	0.00018768	0.0018913	cluster III	Exclusively up regulated in 75/1
152	J7Q8Z6	BN69_2021	ABC transporter related protein	3.55815e+06	2.81399e+06	2.00439e+06	1.58641e+06	1.30349e+06	-0.338508	-0.827961	-1.16536	-1.44875	0.00248888	7.00056e-05	3.60718e-05	2.19196e-05	cluster I	Common down regulated in 50/1 and 75/1
214	J7QF40	BN69_0610	ABC transporter related protein	1.62676e+07	1.42778e+07	9.75011e+06	6.25382e+06	4.68732e+06	-0.188229	-0.738508	-1.37919	-1.79516	0.00817921	2.74902e-05	6.25762e-05	6.39942e-06	cluster I	Common down regulated in 50/1 and 75/1
223	J7QFP0	BN69_1000	Acetyl-CoA acetyltransferase	99151.5	55128.4	113249	287649	340924	-0.846839	0.191795	1.5366	1.78174	0.000645638	0.192087	0.00821276	4.58623e-05	cluster III	Common up regulated in 50/1 and 75/1
418	J7QVE2	argD	Acetylornithine aminotransferase	76248.6	88815.3	117448	181496	211118	0.220098	0.623237	1.25115	1.46927	0.774927	0.00885281	0.00191962	0.000161314	cluster III	Common up regulated in 50/1 and 75/1
177	J7Q9W0	BN69_2846	Acriflavin resistance protein	329401	648335	559614	1.29801e+06	1.18665e+06	0.976895	0.764588	1.97839	1.84898	0.000899008	0.00125761	0.0029588	0.00840939	cluster III	Common up regulated in 50/1 and 75/1
309	J7QMK9	BN69_1002	Acyl-CoA dehydrogenase domain-containing protein	192815	248888	241621	480673	705307	0.368285	0.32553	1.31784	1.87104	0.064217	0.0219082	0.00338409	0.000171499	cluster III	Common up regulated in 50/1 and 75/1
228	J7QFU5	acyP	Acylphosphatase	513680	410613	362938	189758	137372	-0.32309	-0.501148	-1.43671	-1.90279	0.119736	0.00832943	0.00107482	2.61318e-05	cluster I	Common down regulated in 50/1 and 75/1
297	J7QLQ9	BN69_0622	Adenine specific DNA methyltransferase	825295	2.93576e+06	506262	525869	3.33475e+06	1.83075	-0.705025	-0.650208	2.01459	0.00013962	0.000233978	0.000446105	0.155067	cluster II	Common up regulated in 10/1 and 75/1
181	J7QA24	BN69_2991	Adenosylcobinamide-phosphate guanylyltransferase	104738	116043	182083	219330	196122	0.147873	0.79781	1.06632	0.904964	0.745007	0.0431255	0.000977499	0.00533381	cluster II	Exclusively up regulated in 50/1
176	J7Q9V6	BN69_2836	Adenosylmethionine-8-amino-7-oxononanoate aminotransferase	3.75817e+06	4.22832e+06	1.86317e+06	1.83889e+06	940377	0.170055	-1.01227	-1.03119	-1.99872	0.987615	0.00439946	0.00287161	0.00469746	cluster I	Down regulated in 30/1, 50/1 and 75/1
382	J7QST9	BN69_1674	Alanine dehydrogenase	3.85293e+06	3.1131e+06	2.46092e+06	2.26074e+06	1.90907e+06	-0.307603	-0.646758	-0.769158	-1.01308	0.0376249	0.00243255	0.0375795	0.000914923	cluster I	Exclusively down regulated in 75/1
67	J7Q3U9	alr	Alanine racemase	4.70041e+06	5.07481e+06	5.49559e+06	8.50797e+06	1.27434e+07	0.110565	0.225487	0.856027	1.43889	0.299894	0.0342438	0.000487227	4.15904e-05	cluster III	Exclusively up regulated in 75/1
115	J7Q5H9	BN69_3658	Alcohol dehydrogenase GroES domain protein	11977.3	11690.9	17187.8	90660.7	41210.5	-0.0349102	0.521082	2.92018	1.78271	0.883496	0.65132	0.0280465	0.114271	cluster III	Common up regulated in 50/1 and 75/1
269	J7QIT4	BN69_3170	Aldehyde oxidase and xanthine dehydrogenase molybdopterin binding	333268	327262	312376	212249	85700.9	-0.0262378	-0.0933981	-0.650924	-1.9593	0.993811	0.235627	0.00454314	0.00107008	cluster I	Exclusively down regulated in 75/1
205	J7QEJ1	BN69_0280	Aldose 1-epimerase	295333	410123	605650	741232	911116	0.473712	1.03614	1.32758	1.62529	0.0482123	0.000310727	0.000287133	9.37808e-05	cluster III	Common up regulated in 30/1, 50/1 and 75/1
358	J7QR24	BN69_0959	Alkyl hydroperoxide reductase/ Thiol specific antioxidant/ Mal allergen	211452	241388	313139	454846	542552	0.191027	0.566472	1.10505	1.35943	0.389139	0.0732667	0.0052747	0.00439163	cluster III	Common up regulated in 50/1 and 75/1
74	J7Q3Z5	BN69_1103	Allophanate hydrolase subunit 1	29121.9	91355	101559	91632.6	87157.2	1.64938	1.80214	1.65376	1.58152	0.0178403	0.00781116	0.00571161	0.0150415	cluster II	Common up regulated in 10/1, 30/1, 50/1 and 75/1
238	J7QGX8	BN69_1790	Alpha/beta hydrolase fold protein	6.32867e+06	4.86407e+06	4.20247e+06	3.38917e+06	2.71998e+06	-0.379737	-0.590664	-0.90097	-1.21831	0.000744534	4.3195e-05	8.23318e-05	6.07494e-05	cluster I	Exclusively down regulated in 75/1
389	J7QT39	purF	Amidophosphoribosyltransferase	3.43785e+07	3.10928e+07	2.07557e+07	1.34185e+07	1.00502e+07	-0.144926	-0.727998	-1.35729	-1.77428	0.0153163	1.64023e-05	0.000588175	7.07129e-06	cluster I	Common down regulated in 50/1 and 75/1
336	J7QPV5	BN69_2037	Aminomethyltransferase	451846	338188	322972	733310	1.12086e+06	-0.418008	-0.484421	0.698591	1.31071	0.00330469	0.00279637	0.00244733	0.000867403	cluster III	Exclusively up regulated in 75/1
219	J7QFK3	BN69_0915	Ammonium transporter	1.06076e+06	585756	669422	475118	670147	-0.856727	-0.664111	-1.15874	-0.662549	0.0496452	0.00979369	0.00211664	0.0149372	cluster I	Exclusively down regulated in 50/0
225	J7QFR2	BN69_1045	Aspartate/glutamate/uridylate kinase	370291	370018	246476	154343	108471	-0.00106145	-0.587213	-1.26252	-1.77135	0.462861	0.0118687	0.00269232	0.00191089	cluster I	Common down regulated in 50/1 and 75/1
208	J7QEP8	BN69_0380	Aspartokinase	2.66416e+07	2.43033e+07	1.79178e+07	1.45091e+07	1.30439e+07	-0.132531	-0.572284	-0.876727	-1.0303	0.114438	0.000224089	9.0488e-05	2.92409e-05	cluster I	Exclusively down regulated in 75/1
10	I4EAK8	atpA2	ATP synthase subunit alpha	828321	1.28816e+06	1.76918e+06	2.23496e+06	2.38446e+06	0.637048	1.09482	1.43199	1.5254	0.001075	8.56933e-06	0.000239189	4.7265e-06	cluster III	Common up regulated in 30/1, 50/1 and 75/1
11	I4EAK9	atpF	ATP synthase subunit b	362923	563670	940917	1.15483e+06	1.3075e+06	0.635189	1.3744	1.66995	1.84908	0.00110399	5.35813e-06	6.25762e-05	2.7706e-05	cluster III	Common up regulated in 30/1, 50/1 and 75/1
13	I4EAL5	atpD2	ATP synthase subunit beta	875160	1.152e+06	1.62824e+06	2.12245e+06	2.16347e+06	0.396528	0.895696	1.27811	1.30573	0.0124251	0.00013418	0.000508949	5.71845e-05	cluster III	Common up regulated in 50/1 and 75/1
12	I4EAL0	atpE2	ATP synthase subunit c	100617	152818	202353	119720	381350	0.602938	1.008	0.250784	1.92224	0.0123421	0.00828257	0.266686	0.00114002	cluster II	Exclusively up regulated in 30/1
59	J7Q3K9	BN69_0498	ATPase, P-type (Transporting), HAD superfamily,subfamily IC	32433.5	79037	93435.4	126544	160526	1.28504	1.52648	1.96409	2.30725	0.136273	0.000287293	0.000421052	6.65201e-06	cluster III	Common up regulated in 30/1, 50/1 and 75/1
194	J7QAL9	BN69_3456	ATP-dependent helicase HrpB	272843	260852	222113	114978	152533	-0.0648405	-0.296779	-1.24671	-0.838952	0.5613	0.0338336	0.000773173	0.00179423	cluster I	Exclusively down regulated in 50/1
138	J7Q875	ndvA	Beta-(1-->2)glucan export ATP-binding/permease protein NdvA	1.12766e+07	1.0159e+07	8.62442e+06	5.64224e+06	4.8019e+06	-0.150571	-0.386834	-0.998994	-1.23166	0.0732648	0.00142119	8.27245e-05	2.01032e-05	cluster I	Exclusively down regulated in 75/1
403	J7QU84	BN69_2254	Beta-lactamase domain protein	1.35846e+06	908317	726642	639734	588263	-0.580708	-0.902661	-1.08643	-1.20744	0.00715819	0.000215238	0.000167725	8.48549e-05	cluster I	Common down regulated in 50/1 and 75/1
76	J7Q443	BN69_1343	BNR repeat-containing glycosyl hydrolase	2.20946e+07	2.52716e+07	3.75319e+07	5.75865e+07	6.93407e+07	0.193819	0.764424	1.38203	1.65001	0.0119915	4.51487e-05	8.75196e-05	3.59202e-05	cluster III	Common up regulated in 50/1 and 75/1
135	J7Q843	BN69_1211	Carbamoyltransferase	8.8395e+06	1.02502e+07	1.26335e+07	1.67234e+07	1.93211e+07	0.213611	0.51522	0.919828	1.12814	0.0542043	0.000436614	0.000190031	0.000120159	cluster III	Exclusively up regulated in 75/1
346	J7QQF5	BN69_2267	Carbon starvation protein CstA	1.02088e+06	1.08779e+06	726371	361377	299906	0.0915927	-0.491034	-1.49824	-1.76723	0.160761	0.00666126	0.00425356	0.00511492	cluster I	Common down regulated in 50/1 and 75/1
253	J7QHK0	BN69_2235	Carbonic anhydrase	9.47769e+07	1.40828e+08	1.86604e+08	2.01664e+08	2.06661e+08	0.571329	0.977373	1.08935	1.12466	5.54722e-05	3.75407e-06	2.09288e-05	9.54653e-06	cluster III	Common up regulated in 50/1 and 75/1
104	J7Q583	BN69_3203	Carbonic anhydrase	2.10619e+08	1.14656e+08	4.2375e+07	1.41522e+07	1.00783e+07	-0.877318	-2.31335	-3.89554	-4.38531	1.55132e-05	5.33065e-07	3.72371e-07	1.99036e-06	cluster I	Down regulated in 30/1, 50/1 and 75/1
229	J7QFV8	BN69_1135	Carbonic anhydrase	3.32807e+07	6.3186e+07	8.42731e+07	8.88893e+07	9.51103e+07	0.924917	1.34038	1.41732	1.51491	5.54722e-05	5.35813e-06	1.83095e-05	3.59202e-05	cluster II	Common up regulated in 30/1, 50/1 and 75/1
434	J7QWT3	BN69_3434	Carbonic anhydrase	3.96507e+07	4.42267e+07	6.0496e+07	7.68988e+07	8.78628e+07	0.157569	0.609492	0.955613	1.1479	0.0134051	4.42765e-05	0.000124775	3.07131e-05	cluster III	Exclusively up regulated in 75/1
71	J7Q3Y2	BN69_1038	Carboxymethylenebutenolidase (Dienelactonehydrolase)	2.02264e+06	2.37679e+06	2.5851e+06	3.48913e+06	4.3399e+06	0.232776	0.353977	0.786624	1.10142	0.0309363	0.00438497	0.000926009	0.000121062	cluster III	Exclusively up regulated in 75/1
182	J7QA29	BN69_3006	ChaC family protein	505098	638977	843828	933402	1.15262e+06	0.3392	0.740385	0.885934	1.19029	0.00704379	0.000125679	0.000294494	3.07131e-05	cluster III	Exclusively up regulated in 75/1
301	J7QM64	htpG	Chaperone protein HtpG	1.91565e+08	1.49652e+08	1.14353e+08	9.53746e+07	9.36163e+07	-0.356224	-0.744342	-1.00616	-1.033	0.00122615	3.57003e-05	3.72067e-05	5.71845e-05	cluster I	Common down regulated in 50/1 and 75/1
116	J7Q6S4	dnaA	Chromosomal replication initiator protein DnaA	2.71912e+07	1.97829e+07	1.23786e+07	8.61817e+06	7.29706e+06	-0.458886	-1.1353	-1.65768	-1.89775	0.00197984	3.53217e-05	3.60718e-05	3.04251e-05	cluster I	Down regulated in 30/1, 50/1 and 75/1
102	J7Q544	smc	Chromosome partition protein Smc	3.04181e+07	2.90137e+07	2.0539e+07	1.45685e+07	1.42838e+07	-0.0681992	-0.566569	-1.06208	-1.09055	0.399011	9.71318e-05	0.000807222	1.8231e-05	cluster I	Common down regulated in 50/1 and 75/1
51	J7Q3C1	BN69_0063	Chromosome segregation and condensation protein, ScpA	698387	947060	1.58728e+06	2.43808e+06	2.17987e+06	0.43943	1.18446	1.80364	1.64214	0.0362967	0.00109723	0.000797292	0.000261783	cluster III	Common up regulated in 30/1, 50/1 and 75/1
344	J7QQ82	BN69_2192	CMP/dCMP deaminase, zinc-binding	625089	694612	1.12175e+06	1.3183e+06	1.40595e+06	0.152147	0.843624	1.07655	1.16941	0.115875	0.00032572	0.000242753	0.000301545	cluster III	Common up regulated in 50/1 and 75/1
184	J7QA67	BN69_3116	Cobalamin (Vitamin B12) biosynthesis CbiG protein	1.14527e+06	1.36958e+06	1.81413e+06	2.42305e+06	2.1831e+06	0.258043	0.663585	1.08113	0.930689	0.0759891	0.00192903	0.000207445	0.00104451	cluster III	Exclusively up regulated in 50/1
395	J7QTN6	BN69_3537	Copper resistance protein CopC	1.3152e+08	1.34201e+08	1.63559e+08	2.14157e+08	2.66578e+08	0.0291146	0.314534	0.703388	1.01928	0.672166	0.000556326	7.00185e-05	0.000201193	cluster III	Exclusively up regulated in 75/1
60	J7Q3L9	BN69_0548	Coproporphyrinogen-III oxidase	878746	867549	1.77152e+06	2.84052e+06	2.25025e+06	-0.018501	1.01147	1.69264	1.35657	0.542033	0.000112424	2.53775e-05	0.00209927	cluster III	Common up regulated in 30/1, 50/1 and 75/1
417	J7QV15	BN69_2599	CsbD family protein	987021	1.19379e+06	1.42586e+06	3.11692e+06	1.00069e+07	0.274403	0.530676	1.65897	3.34176	0.183371	0.00875759	0.00995806	2.02094e-05	cluster III	Common up regulated in 50/1 and 75/1
337	J7QPY0	BN69_2072	Cupin 2 conserved barrel domain protein	2.28113e+06	2.34042e+06	1.5919e+06	1.12412e+06	697515	0.0370186	-0.518997	-1.02095	-1.70945	0.569046	6.71125e-05	2.95539e-05	8.74872e-05	cluster I	Common down regulated in 50/1 and 75/1
195	J7QAN0	BN69_3486	Cupin 2 conserved barrel domain protein	32726.6	45090.3	63526.8	130262	83107.9	0.462354	0.956903	1.99288	1.34452	0.00777627	0.00145608	0.00133354	0.00103663	cluster III	Common up regulated in 50/1 and 75/1
419	J7QVE7	BN69_2744	Cystathionine gamma-synthase	26841.6	24229.9	55723.3	281399	255216	-0.147685	1.05381	3.39007	3.24918	0.465475	0.0120439	0.000650317	6.35194e-06	cluster III	Common up regulated in 30/1, 50/1 and 75/1
367	J7QRG4	sufE	Cysteine desulfuration protein SufE	186896	131838	120976	91263.7	144704	-0.503474	-0.62752	-1.03412	-0.369136	0.00122615	0.00107918	0.00823743	0.00138329	cluster I	Exclusively down regulated in 50/1
289	J7QKR0	BN69_0022	Cytochrome c family protein	6.50991e+06	5.93984e+06	4.66101e+06	3.59831e+06	2.80771e+06	-0.132213	-0.481996	-0.855319	-1.21324	0.733231	0.00463984	0.000588175	0.0156286	cluster I	Exclusively down regulated in 75/1
377	J7QSG4	ctaG	Cytochrome c oxidase assembly protein CtaG	184015	103992	78003.5	71216.5	42462.4	-0.823351	-1.23821	-1.36954	-2.11557	0.0100015	0.00981085	0.0386734	0.0355228	cluster I	Down regulated in 30/1, 50/1 and 75/1
166	J7Q9G2	coxN	Cytochrome c oxidase subunit 1	2.3847e+07	4.57872e+07	4.93669e+07	4.64074e+07	5.06612e+07	0.941137	1.04974	0.96055	1.08707	1.55132e-05	5.35813e-06	8.27245e-05	5.34314e-05	cluster II	Common up regulated in 30/1 and 75/1
259	J7QHT1	BN69_2435	Cytochrome c oxidase subunit II	2.90715e+07	5.49796e+07	5.85187e+07	5.47701e+07	6.37285e+07	0.919293	1.00929	0.913783	1.13234	2.18181e-05	5.86208e-06	7.00185e-05	9.71546e-06	cluster II	Common up regulated in 30/1 and 75/1
374	J7QS28	BN69_1384	Cytochrome-c peroxidase	2.92862e+07	4.66031e+07	6.84426e+07	9.0572e+07	8.18471e+07	0.670204	1.22467	1.62884	1.48271	0.00013933	8.34008e-06	3.60718e-05	4.24159e-06	cluster III	Common up regulated in 30/1, 50/1 and 75/1
284	J7QJD5	BN69_3530	Cytochrome-c peroxidase	1.70361e+06	3.02356e+06	5.57715e+06	9.21691e+06	1.16985e+07	0.827651	1.71093	2.43569	2.77966	0.000324056	3.75407e-06	3.75957e-05	0.000293184	cluster III	Common up regulated in 30/1, 50/1 and 75/1
192	J7QAK4	BN69_3416	Cytochrome-c3 hydrogenase/quinone oxidoreductase	125007	124765	169225	726306	478946	-0.00280101	0.436928	2.53856	1.93785	0.545713	0.364383	0.00539177	0.00364165	cluster III	Common up regulated in 50/1 and 75/1
324	J7QNX3	BN69_0149	DEAD/DEAH box helicase domain protein	5.43237e+06	5.77002e+06	7.52122e+06	9.69706e+06	1.10095e+07	0.086995	0.469385	0.835966	1.0191	0.103627	0.000201543	0.000361677	3.74378e-05	cluster III	Exclusively up regulated in 75/1
296	J7QLP8	BN69_0607	DEAD/DEAH box helicase domain protein	5.72917e+07	5.4926e+07	3.9362e+07	1.08737e+07	1.04692e+07	-0.060838	-0.541525	-2.39748	-2.45218	0.285254	0.000256643	0.000110747	1.32839e-06	cluster I	Common down regulated in 50/1 and 75/1
103	J7Q573	BN69_3153	DEAD/DEAH box helicase domain protein	5.88042e+07	5.96183e+07	4.48998e+07	2.76318e+07	2.42324e+07	0.0198362	-0.389211	-1.08959	-1.27898	0.950835	0.000177677	0.00141833	3.22914e-05	cluster I	Common down regulated in 50/1 and 75/1
62	J7Q3N2	BN69_0613	DGQHR domain protein	2.45375e+06	4.26284e+06	4.96565e+06	7.05601e+06	5.83843e+06	0.796824	1.01699	1.52386	1.25059	0.0555825	0.0104682	0.00264104	0.00364165	cluster II	Common up regulated in 30/1, 50/1 and 75/1
94	J7Q4U5	BN69_2513	Di-heme cytochrome c peroxidase	4.24963e+06	2.98061e+06	2.27293e+06	1.82355e+06	1.85719e+06	-0.511729	-0.902786	-1.22059	-1.19422	0.000267662	1.3361e-05	4.09191e-05	0.000123473	cluster I	Common down regulated in 50/1 and 75/1
129	J7Q7W5	BN69_0996	Dihydrolipoyllysine-residue acetyltransferase	3.15115e+06	3.59253e+06	5.46662e+06	1.39422e+07	1.55173e+07	0.189123	0.794772	2.14551	2.29993	0.0532102	7.41835e-05	0.00269492	4.15904e-05	cluster III	Common up regulated in 50/1 and 75/1
364	J7QR92	BN69_1044	Dihydroneopterin aldolase	2.04813e+07	1.91702e+07	1.55699e+07	1.24056e+07	9.6834e+06	-0.0954428	-0.395546	-0.723319	-1.08072	0.085422	0.000330479	6.25762e-05	6.03495e-05	cluster I	Exclusively down regulated in 75/1
125	J7Q7D4	BN69_0561	DNA photolyase, FAD-binding	99990.8	136681	137863	184181	207506	0.450946	0.46337	0.881258	1.05329	0.116563	0.000446382	0.0033339	5.82104e-05	cluster III	Exclusively up regulated in 75/1
376	J7QS83	BN69_2947	DNA polymerase III, delta subunit	644502	811700	975674	1.48334e+06	1.73881e+06	0.332761	0.598214	1.20259	1.43184	0.0556921	0.00182775	0.000216998	5.34314e-05	cluster III	Common up regulated in 50/1 and 75/1
247	J7QHH3	BN69_2160	DNA polymerase III, epsilon subunit	3.56531e+06	3.28728e+06	2.66417e+06	2.26054e+06	1.73697e+06	-0.117131	-0.420342	-0.657357	-1.03745	0.0372616	0.000196987	0.000380445	2.30338e-05	cluster I	Exclusively down regulated in 75/1
143	J7Q8H9	dnaG	DNA primase	4.59265e+06	3.18094e+06	1.62204e+06	1.12219e+06	1.41618e+06	-0.529875	-1.50152	-2.03301	-1.69733	0.00674078	3.85588e-05	3.75957e-05	0.000208037	cluster I	Down regulated in 30/1, 50/1 and 75/1
7	I4EAJ9	SC2p1_00890	Efflux transporter, RND family, MFP subunit	1.57149e+07	1.75793e+07	2.4717e+07	3.43781e+07	4.16335e+07	0.161741	0.65337	1.12935	1.40561	0.159404	0.000346226	0.000106145	2.92409e-05	cluster III	Common up regulated in 50/1 and 75/1
402	J7QU72	BN69_2239	Efflux transporter, RND family, MFP subunit	6.59777e+06	3.87556e+06	3.21611e+06	2.8424e+06	2.58545e+06	-0.767574	-1.03666	-1.21487	-1.35156	0.000348	1.09594e-05	2.09288e-05	0.00012776	cluster I	Down regulated in 30/1, 50/1 and 75/1
82	J7Q4B2	BN69_1688	Efflux transporter, RND family, MFP subunit	1.89727e+07	1.33899e+07	1.08135e+07	7.52568e+06	7.95845e+06	-0.502781	-0.811088	-1.33403	-1.25337	0.00041341	3.22462e-05	0.000236248	2.43429e-05	cluster I	Common down regulated in 50/1 and 75/1
357	J7QR23	BN69_2492	Efflux transporter, RND family, MFP subunit	1.53931e+07	7.00618e+06	3.83786e+06	2.48523e+06	4.37084e+06	-1.13559	-2.00391	-2.63083	-1.81631	1.24529e-05	7.28675e-07	5.17771e-07	0.000212849	cluster I	Common down regulated in 10/1, 30/1, 50/1 and 75/1
18	I4EAT5	SC2p1_01760	Efflux transporter, RND family, MFP subunit	26907.1	139906	255242	241689	41222.6	2.3784	3.24581	3.16709	0.615446	0.0402398	0.00669709	0.00613021	0.792688	cluster II	Common up regulated in 10/1, 30/1 and 50/1
339	J7QQ27	BN69_0594	EF-Hand, Calmodulin	3.15421e+07	2.70871e+07	2.06196e+07	1.15762e+07	7.00113e+06	-0.219675	-0.613262	-1.44612	-2.17162	0.0811901	0.000109945	6.03564e-05	0.000190811	cluster I	Common down regulated in 50/1 and 75/1
353	J7QQV9	ybeY	Endoribonuclease YbeY	734636	881490	1.33091e+06	1.34885e+06	1.63477e+06	0.262916	0.857317	0.876628	1.15399	0.0170283	0.000237152	0.00017369	2.40972e-05	cluster III	Exclusively up regulated in 75/1
234	J7QG99	BN69_1380	ErfK/YbiS/YcfS/YnhG family protein	9.76217e+07	1.01645e+08	8.23732e+07	6.15944e+07	3.97828e+07	0.058271	-0.245026	-0.664403	-1.29506	0.285254	0.0162397	0.000233116	9.26525e-06	cluster I	Exclusively down regulated in 75/1
160	J7Q958	BN69_2221	ErfK/YbiS/YcfS/YnhG family protein	6.07637e+06	4.93876e+06	2.5504e+06	2.30455e+06	2.30573e+06	-0.299061	-1.25248	-1.39872	-1.39799	0.00176597	2.46774e-06	0.00526049	0.00512895	cluster I	Down regulated in 30/1, 50/1 and 75/1
373	J7QS20	BN69_2892	ErfK/YbiS/YcfS/YnhG family protein	264122	247906	417353	680842	1.07662e+06	-0.0914104	0.660067	1.36612	2.02724	0.801914	0.00118403	0.000353317	7.20213e-05	cluster III	Common up regulated in 50/1 and 75/1
156	J7Q928	BN69_2131	ErfK/YbiS/YcfS/YnhG family protein	1.46867e+06	1.45019e+06	1.93837e+06	1.61229e+07	1.2126e+07	-0.0182671	0.400334	3.45652	3.04552	0.281638	0.0534908	0.00232648	0.00123562	cluster III	Common up regulated in 50/1 and 75/1
264	J7QI59	BN69_2735	Ethanolamine ammonia-lyase light chain	141191	69630	117138	155917	154415	-1.01987	-0.269439	0.143127	0.12916	0.00419521	0.0367582	0.421084	0.748656	cluster I	Exclusively down regulated in 10/1
140	J7Q898	BN69_1361	Extracellular solute-binding protein family 3	968855	688838	459762	516632	871599	-0.492116	-1.07539	-0.907143	-0.152615	0.00649358	9.71318e-05	0.00290703	0.401437	cluster I	Exclusively down regulated in 30/1
171	J7Q9K7	BN69_2571	Extracellular solute-binding protein family 3	2.86825e+08	4.53933e+08	6.78517e+08	6.45398e+08	7.15275e+08	0.662306	1.24221	1.17002	1.31833	5.41861e-05	3.41151e-06	0.000821212	6.36655e-06	cluster II	Common up regulated in 30/1, 50/1 and 75/1
315	J7QNB2	BN69_1382	Extracellular solute-binding protein family 5	73366.3	168258	345563	771565	1.03796e+06	1.19749	2.23576	3.3946	3.82249	0.00124432	1.76686e-05	8.27245e-05	4.7265e-06	cluster II	Common up regulated in 10/1, 30/1, 50/1 and 75/1
63	J7Q3N3	BN69_0618	FAD-dependent pyridine nucleotide-disulfide oxidoreductase	5.37584e+06	5.55276e+06	6.69373e+06	9.96855e+06	1.2557e+07	0.0467134	0.31632	0.890893	1.22393	0.755493	0.00463629	0.0045049	5.71845e-05	cluster III	Exclusively up regulated in 75/1
406	J7QUD8	BN69_2319	Ferric uptake regulator, Fur family	26752.5	23262.2	62130.2	278143	174780	-0.201684	1.21562	3.37808	2.7078	0.510328	0.00212472	0.000218257	0.000190428	cluster III	Common up regulated in 30/1, 50/1 and 75/1
263	J7QI00	sufC	FeS assembly ATPase SufC	313772	230752	200838	75929.8	65861	-0.443375	-0.643684	-2.04698	-2.25222	0.113106	0.0198822	0.000297456	0.000129534	cluster I	Common down regulated in 50/1 and 75/1
131	J7Q7Y2	BN69_1046	Flavoprotein	4.55604e+07	4.21445e+07	3.40617e+07	2.87172e+07	2.16456e+07	-0.112436	-0.41963	-0.665863	-1.0737	0.140456	0.000421454	0.000327517	4.15904e-05	cluster I	Exclusively down regulated in 75/1
215	J7QF83	BN69_0705	Formaldehyde-activating enzyme	1.80242e+08	1.47741e+08	1.17348e+08	9.61223e+07	7.67673e+07	-0.286865	-0.619139	-0.906995	-1.23137	0.00179493	5.58481e-05	3.41057e-05	1.52695e-05	cluster I	Exclusively down regulated in 75/1
258	J7QHM6	BN69_2330	Globin	1.15748e+06	2.59169e+06	6.51324e+06	2.47564e+06	1.87816e+06	1.16291	2.49239	1.09682	0.698334	1.24529e-05	6.44497e-07	0.000221303	0.00231872	cluster II	Common up regulated in 10/1, 30/1 and 50/1
361	J7QR56	BN69_0999	Glutamate dehydrogenase	42996.2	29696.5	113942	278012	403566	-0.533919	1.40602	2.69286	3.23052	0.688918	0.00108167	0.00216159	8.28818e-05	cluster III	Common up regulated in 30/1, 50/1 and 75/1
342	J7QQ61	BN69_0634	Glutamate/cysteine ligase	4.97901e+07	4.86061e+07	3.86205e+07	2.96212e+07	2.29504e+07	-0.0347191	-0.366491	-0.749229	-1.11734	0.494787	0.000282291	6.10773e-05	1.6138e-05	cluster I	Exclusively down regulated in 75/1
134	J7Q839	gltX2	Glutamate--tRNA ligase	4.08163e+07	3.68048e+07	3.04636e+07	2.3672e+07	1.8327e+07	-0.14925	-0.422059	-0.785962	-1.15517	0.0135128	0.00011588	6.11176e-05	6.13448e-05	cluster I	Exclusively down regulated in 75/1
379	J7QSL3	BN69_1574	Glutathione peroxidase	2.46803e+06	2.67261e+06	3.86222e+06	5.67952e+06	7.38966e+06	0.114887	0.64607	1.20241	1.58215	0.315048	0.000443552	9.46698e-05	9.45822e-06	cluster III	Common up regulated in 50/1 and 75/1
273	J7QIW6	BN69_3230	Glutathione S-transferase domain	3.55627e+07	2.47663e+07	1.67298e+07	1.25655e+07	1.0211e+07	-0.521987	-1.08795	-1.5009	-1.80024	0.000167054	3.75407e-06	1.24035e-05	1.06545e-05	cluster I	Down regulated in 30/1, 50/1 and 75/1
256	J7QHL1	BN69_2280	Glutathione S-transferase domain protein	181594	220985	205431	269316	466446	0.283234	0.177938	0.568586	1.361	0.146803	0.0156824	0.163102	3.59202e-05	cluster III	Exclusively up regulated in 75/1
100	J7Q532	BN69_2948	Glutathione S-transferase domain protein	80249.6	113134	161985	178254	143831	0.495462	1.01329	1.15137	0.841806	0.0454922	0.00275221	0.00202614	0.00304444	cluster II	Common up regulated in 30/1 and 50/1
394	J7QTI3	BN69_1939	Glutathione S-transferase, N-terminal domain	144476	172986	237336	511816	653030	0.259823	0.716095	1.82479	2.17631	0.0819717	0.010415	0.00193214	2.9599e-06	cluster III	Common up regulated in 50/1 and 75/1
5	I4EAH6	SC2p1_00660	Glyceraldehyde-3-phosphate dehydrogenase	28550.4	29804.1	43325.5	103179	74486.1	0.0620034	0.601706	1.85357	1.38346	0.323068	0.0133944	0.00381519	0.00386685	cluster III	Common up regulated in 50/1 and 75/1
243	J7QHB7	BN69_2040	Glycine dehydrogenase (aminomethyl-transferring)	920350	616975	660787	1.52084e+06	2.49624e+06	-0.576972	-0.477997	0.724616	1.4395	0.00451154	0.00283429	0.00495052	0.00190885	cluster III	Exclusively up regulated in 75/1
226	J7QFR9	BN69_1060	Glycosyl transferase group 1	7.01316e+06	7.40521e+06	6.06233e+06	4.63361e+06	2.70899e+06	0.0784745	-0.210193	-0.59793	-1.37231	0.155185	0.0036169	0.000615529	9.26525e-06	cluster I	Exclusively down regulated in 75/1
260	J7QHV9	folE1	GTP cyclohydrolase 1	9.64154e+06	1.903e+07	3.15323e+07	3.99751e+07	4.4999e+07	0.980942	1.70949	2.05177	2.22256	0.000122211	4.11472e-06	1.24035e-05	5.3282e-06	cluster II	Common up regulated in 30/1, 50/1 and 75/1
46	I4EBC1	folE2	GTP cyclohydrolase 1	592075	1.04885e+06	1.9031e+06	2.15658e+06	2.31491e+06	0.824957	1.6845	1.86489	1.96711	0.000899008	5.35813e-06	3.7733e-05	1.89126e-05	cluster II	Common up regulated in 30/1, 50/1 and 75/1
387	J7QSY3	BN69_1729	GTP-binding protein TypA (Tyrosine phosphorylated protein A)	2.65705e+08	2.3186e+08	1.78843e+08	1.39951e+08	1.25895e+08	-0.196569	-0.571132	-0.924903	-1.07761	0.00944098	5.69956e-05	0.00014172	1.88591e-05	cluster I	Exclusively down regulated in 75/1
400	J7QU33	gmk	Guanylate kinase	1.45775e+07	1.31984e+07	1.08632e+07	8.4732e+06	6.84197e+06	-0.143372	-0.424285	-0.782762	-1.09126	0.0166219	0.000178204	4.03384e-05	1.79392e-05	cluster I	Exclusively down regulated in 75/1
285	J7QJH1	BN69_3580	Heat shock protein Hsp20	1.02681e+07	8.0888e+06	6.05545e+06	5.01047e+06	6.46761e+06	-0.344179	-0.761869	-1.03516	-0.666871	0.00174973	4.25951e-05	4.09191e-05	0.000270268	cluster I	Exclusively down regulated in 50/1
213	J7QF27	BN69_0580	Heat shock protein Hsp20	5.17045e+07	3.08645e+07	6.4663e+07	1.62925e+08	2.51642e+08	-0.74434	0.32265	1.65585	2.28301	5.41861e-05	0.00170676	0.00055981	1.99036e-06	cluster III	Common up regulated in 50/1 and 75/1
8	I4EAK0	SC2p1_00900	Heavy metal efflux pump, CzcA family	2.70859e+07	3.32691e+07	4.33712e+07	5.59602e+07	6.6113e+07	0.29664	0.679192	1.04686	1.28739	0.00121823	2.69932e-05	8.27245e-05	1.8231e-05	cluster III	Common up regulated in 50/1 and 75/1
132	J7Q812	BN69_1126	Hemerythrin HHE cation binding domain protein	84361.2	102550	336558	363523	339293	0.281674	1.99621	2.1074	2.00788	0.0722986	6.3606e-05	0.00427842	0.000130427	cluster III	Common up regulated in 30/1, 50/1 and 75/1
108	J7Q5D5	hisD	Histidinol dehydrogenase	9.38277e+07	8.76894e+07	6.83402e+07	5.32111e+07	4.25431e+07	-0.0976123	-0.457279	-0.818287	-1.14109	0.0868294	0.000112424	4.45851e-05	3.59202e-05	cluster I	Exclusively down regulated in 75/1
385	J7QSW9	BN69_1709	Hopanoid biosynthesis associated radical SAM protein HpnH	5.72493e+07	5.74313e+07	4.31933e+07	2.60381e+07	2.19502e+07	0.00457994	-0.40645	-1.13664	-1.38303	0.990069	0.000230531	0.00516557	0.000524658	cluster I	Common down regulated in 50/1 and 75/1
127	J7Q7F3	BN69_0616	Hpt domain protein	4.86697e+06	4.99159e+06	6.70176e+06	1.02602e+07	1.21194e+07	0.036475	0.461517	1.07596	1.31622	0.961646	0.000102603	0.000429636	8.48549e-05	cluster III	Common up regulated in 50/1 and 75/1
48	I4EBE8	hcp	Hybrid-cluster protein, hydroxylamine reductase	192650	550452	687264	727406	559627	1.51463	1.83488	1.91678	1.53848	0.000884363	0.000184054	0.000129306	0.000730624	cluster II	Common up regulated in 10/1, 30/1, 50/1 and 75/1
427	J7QW43	cobB	Hydrogenobyrinate a,c-diamide synthase	144386	377166	614907	860411	1.0421e+06	1.38526	2.09043	2.57509	2.85149	7.18519e-05	2.31285e-06	3.67499e-06	4.7265e-06	cluster II	Common up regulated in 10/1, 30/1, 50/1 and 75/1
386	J7QSX9	BN69_3242	Hydroxylamine oxidase, HaoA	5.61571e+06	1.75726e+07	2.39994e+07	3.00536e+07	3.36802e+07	1.64579	2.09546	2.42	2.58436	1.24529e-05	1.86107e-06	5.98377e-06	3.57521e-05	cluster II	Common up regulated in 10/1, 30/1, 50/1 and 75/1
121	J7Q787	hcp	Hydroxylamine reductase	3.28531e+08	8.66508e+08	1.04851e+09	1.11528e+09	1.08408e+09	1.39918	1.67423	1.7633	1.72236	1.24529e-05	1.86107e-06	8.48844e-06	1.01794e-05	cluster II	Common up regulated in 10/1, 30/1, 50/1 and 75/1
111	J7Q5F6	BN69_3568	Inositol monophosphatase	3.49169e+07	2.77685e+07	1.94974e+07	1.41961e+07	1.2443e+07	-0.330474	-0.840645	-1.29843	-1.48859	0.00121155	1.3361e-05	1.46235e-05	6.35194e-06	cluster I	Common down regulated in 50/1 and 75/1
179	J7Q9X3	BN69_2876	Integral membrane sensor signal transduction histidine kinase	994156	1.53616e+06	2.09107e+06	2.68555e+06	2.45026e+06	0.62778	1.0727	1.43367	1.30139	0.000996638	2.6998e-05	6.25762e-05	0.000237472	cluster II	Common up regulated in 30/1, 50/1 and 75/1
22	I4EAW9	SC2p1_02100	Invasion associated locus B family protein	135953	171350	196935	239664	281103	0.333836	0.534611	0.817904	1.04799	0.385869	0.00983998	0.000984345	0.00407729	cluster III	Exclusively up regulated in 75/1
83	J7Q4D4	BN69_1798	Iron-containing alcohol dehydrogenase	384852	520832	1.05886e+06	1.27304e+06	1.24732e+06	0.436517	1.46013	1.72591	1.69646	0.00108752	2.34991e-05	0.000263617	1.01794e-05	cluster III	Common up regulated in 30/1, 50/1 and 75/1
304	J7QMG9	BN69_0942	Kazal domain protein	233388	367444	771202	1.57398e+06	2.25288e+06	0.654792	1.72438	2.75362	3.27096	0.0022639	5.46163e-05	0.000767393	3.93847e-05	cluster III	Common up regulated in 30/1, 50/1 and 75/1
209	J7QEQ8	BN69_0395	Lipolytic protein G-D-S-L family	2.03194e+06	2.42772e+06	2.64734e+06	4.76558e+06	5.42024e+06	0.256742	0.381685	1.22979	1.4155	0.12216	0.022002	0.00211242	0.000717874	cluster III	Common up regulated in 50/1 and 75/1
72	J7Q3Z0	BN69_1078	Lytic transglycosylase catalytic	321131	323177	514054	728664	962656	0.00916288	0.678755	1.18209	1.58386	0.945667	0.000105674	0.00154509	4.7265e-06	cluster III	Common up regulated in 50/1 and 75/1
203	J7QEA3	BN69_0140	Metallo-beta-lactamase family protein	8.09489e+06	1.08352e+07	1.40206e+07	1.49177e+07	1.89193e+07	0.420639	0.792463	0.881942	1.22478	0.00041341	0.000109945	0.000116753	1.06346e-05	cluster III	Exclusively up regulated in 75/1
105	J7Q591	BN69_3243	Metallophosphoesterase	243254	262126	268113	403172	693414	0.107795	0.140375	0.728932	1.51125	0.973696	0.0240537	0.0140665	7.86105e-06	cluster III	Exclusively up regulated in 75/1
298	J7QLZ6	pmoC2Gs	Methane monooxygenase subunit C	449839	809934	994817	1.67159e+06	2.2287e+06	0.848394	1.14502	1.89374	2.30872	0.0359105	0.00503965	0.000866849	0.00012474	cluster III	Common up regulated in 30/1, 50/1 and 75/1
261	J7QHX8	mxaF	Methanol dehydrogenase MxaF	5.6373e+09	6.84011e+09	9.08274e+09	1.03666e+10	1.14452e+10	0.279014	0.688123	0.878865	1.02167	0.00272126	3.85588e-05	4.09191e-05	0.000188277	cluster II	Exclusively up regulated in 75/1
222	J7QFN5	BN69_0990	Methylmalonate-semialdehyde dehydrogenase	668473	923433	1.5521e+06	2.29797e+06	2.88178e+06	0.466138	1.21528	1.78142	2.10802	0.0124658	6.56525e-05	0.000632853	6.11509e-06	cluster III	Common up regulated in 30/1, 50/1 and 75/1
407	J7QUJ8	BN69_2389	Methyltransferase FkbM family	1.78024e+07	1.5364e+07	1.97189e+07	2.89296e+07	3.98411e+07	-0.212517	0.14751	0.700476	1.16219	0.0243733	0.0208967	0.0002508	1.6138e-05	cluster III	Exclusively up regulated in 75/1
73	J7Q3Z4	BN69_1098	Methyltransferase type 11	3.0428e+06	3.45408e+06	4.24467e+06	5.55929e+06	6.31697e+06	0.182902	0.480252	0.869501	1.05383	0.00782611	0.000206193	0.00014172	2.08673e-05	cluster III	Exclusively up regulated in 75/1
170	J7Q9K2	BN69_2556	Methyltransferase type 11	8.74751e+06	8.33097e+06	5.99313e+06	3.82375e+06	2.89126e+06	-0.0703879	-0.545562	-1.19388	-1.59718	0.237401	0.000332988	4.22009e-05	6.10336e-05	cluster I	Common down regulated in 50/1 and 75/1
173	J7Q9R5	ubiE	Methyltransferase type 11	1.04627e+07	2.2079e+07	2.88377e+07	4.43921e+07	2.20169e+07	1.07741	1.46269	2.08504	1.07335	2.22216e-05	2.46774e-06	3.72067e-05	0.00207816	cluster II	Common up regulated in 10/1, 30/1, 50/1 and 75/1
359	J7QR33	BN69_0969	Mg chelatase, subunit ChlI	269607	238762	167430	101062	100477	-0.175286	-0.687299	-1.41562	-1.42399	0.547784	0.00979369	0.0024006	0.0137044	cluster I	Common down regulated in 50/1 and 75/1
157	J7Q934	BN69_2156	MltA domain protein	203363	249874	301751	365469	408337	0.297146	0.569302	0.845693	1.00571	0.323382	0.000132697	0.000230576	0.000356895	cluster III	Exclusively up regulated in 75/1
20	I4EAW1	mobD	Mobilisation protein, MobD	9.06622e+06	7.69722e+06	9.91861e+06	1.726e+07	4.40991e+07	-0.236163	0.129636	0.928856	2.28218	0.00400579	0.00841849	2.59488e-05	8.01053e-06	cluster III	Exclusively up regulated in 75/1
282	J7QJ92	BN69_3445	Molybdopterin dehydrogenase FAD-binding	20296.2	32531.7	37844.6	66024.5	49003.9	0.680635	0.898873	1.70179	1.27168	0.260225	0.00407225	0.000316417	0.0158173	cluster III	Common up regulated in 50/1 and 75/1
316	J7QNB9	BN69_1392	Monooxygenase FAD-binding	4.07423e+06	7.6402e+06	1.01365e+07	9.04671e+06	8.21636e+06	0.907084	1.31497	1.15087	1.01197	1.55132e-05	1.58614e-05	8.41103e-05	0.0106368	cluster II	Common up regulated in 30/1, 50/1 and 75/1
45	I4EBC0	SC2p2_01200	Multicopper oxidase type 1	7.86675e+07	1.22816e+08	2.51066e+08	2.75996e+08	3.36128e+08	0.642662	1.67423	1.81081	2.09517	0.000238549	2.31285e-06	9.21368e-06	3.21117e-06	cluster III	Common up regulated in 30/1, 50/1 and 75/1
255	J7QHK8	BN69_2265	Multicopper oxidase type 2	464097	414271	276525	220718	193641	-0.163854	-0.747018	-1.07222	-1.26104	0.201897	0.000935815	0.00107634	0.000432185	cluster I	Common down regulated in 50/1 and 75/1
44	I4EBB9	SC2p2_01190	Multicopper oxidase type 3	1.24999e+06	4.3481e+06	1.97622e+07	1.72102e+07	1.90009e+07	1.79846	3.98276	3.78328	3.92608	0.000812956	1.53038e-05	3.7733e-05	1.09581e-05	cluster II	Common up regulated in 10/1, 30/1, 50/1 and 75/1
262	J7QHY3	BN69_2580	MxaD protein/polyketide cyclase/dehydrase	2.0761e+08	2.44311e+08	3.28136e+08	4.13849e+08	4.72415e+08	0.234842	0.660419	0.995228	1.18618	0.0082628	6.14847e-05	5.34029e-05	2.40972e-05	cluster III	Exclusively up regulated in 75/1
265	J7QI62	BN69_2740	NAD-dependent aldehyde dehydrogenase	173884	171752	223399	249421	388458	-0.0177956	0.361498	0.520459	1.15963	0.323129	0.0826854	0.0111004	0.00500371	cluster III	Exclusively up regulated in 75/1
405	J7QUC5	BN69_2304	NAD-dependent epimerase/dehydratase	1.61794e+07	1.37351e+07	1.07774e+07	8.4786e+06	6.82835e+06	-0.236284	-0.58615	-0.932256	-1.24455	0.0541876	0.000397605	0.000110747	2.18232e-05	cluster I	Exclusively down regulated in 75/1
420	J7QVL4	BN69_2829	Nickel/cobalt efflux system	78014.3	257872	312523	324702	420535	1.72484	2.00215	2.05731	2.43042	0.00417971	0.00112581	0.000624449	0.000195619	cluster II	Common up regulated in 10/1, 30/1, 50/1 and 75/1
220	J7QFL3	BN69_0930	Nitrogen regulatory protein P-II	2.11184e+06	984718	862176	716707	906568	-1.10072	-1.29244	-1.55904	-1.22001	5.87571e-05	1.93869e-05	3.60718e-05	1.88766e-05	cluster I	Common down regulated in 10/1, 30/1, 50/1 and 75/1
354	J7QQX7	BN69_0914	Nitrogen regulatory protein P-II	4.894e+06	3.54679e+06	2.46838e+06	1.99463e+06	2.37679e+06	-0.4645	-0.987448	-1.2949	-1.042	0.0265829	5.54102e-05	3.75957e-05	0.00020645	cluster I	Common down regulated in 50/1 and 75/1
335	J7QPV4	BN69_0499	Nitrogenase-associated protein	131129	147145	143951	218086	476813	0.16625	0.134593	0.733911	1.86244	0.504654	0.630288	0.276922	0.00744515	cluster III	Exclusively up regulated in 75/1
42	I4EB63	SC2p2_00630	Nuclease (SNase domain protein)	369479	305607	85017.6	22343.1	27437.2	-0.273815	-2.11966	-4.04759	-3.75129	0.0760511	1.28881e-05	0.000273522	1.31185e-05	cluster I	Down regulated in 30/1, 50/1 and 75/1
436	J7QWY3	ndk	Nucleoside diphosphate kinase	4.74812e+08	4.06458e+08	3.14773e+08	2.45503e+08	1.9934e+08	-0.22425	-0.593042	-0.951616	-1.25213	0.00638392	5.3335e-05	3.72067e-05	2.79691e-05	cluster I	Exclusively down regulated in 75/1
277	J7QJ43	BN69_3380	O-methyltransferase domain protein	133546	100491	195324	249052	273327	-0.410266	0.548537	0.899116	1.0333	0.117472	0.0167173	0.000614853	7.64969e-05	cluster III	Exclusively up regulated in 75/1
210	J7QEY1	BN69_0485	O-methyltransferase family 2	1.49087e+08	9.60641e+07	6.15078e+07	4.71634e+07	3.74282e+07	-0.634088	-1.27732	-1.66042	-1.99396	0.00022928	4.42509e-05	1.24035e-05	7.79783e-06	cluster I	Down regulated in 30/1, 50/1 and 75/1
167	J7Q9H9	BN69_2486	Osmosensitive K channel His kinase sensor	111545	146499	180120	318658	511152	0.393267	0.691335	1.51438	2.19613	0.0613208	0.00541259	0.000474876	4.01511e-05	cluster III	Common up regulated in 50/1 and 75/1
199	J7QE36	BN69_0020	O-succinylhomoserine sulfhydrylase	4.5385e+07	4.35198e+07	3.53382e+07	2.62345e+07	2.1216e+07	-0.0605445	-0.360987	-0.790748	-1.09706	0.155185	0.000204303	0.000129306	2.99656e-05	cluster I	Exclusively down regulated in 75/1
14	I4EAL8	SC2p1_01080	Oxidoreductase FAD/NAD(P)-binding domain protein	516298	618583	786165	991721	1.04695e+06	0.260763	0.606628	0.94173	1.01991	0.129883	0.0137809	0.00121335	0.000278242	cluster III	Exclusively up regulated in 75/1
294	J7QLE8	BN69_0432	Oxidoreductase FAD/NAD(P)-binding domain protein	7.75468e+07	2.02998e+08	2.37606e+08	2.62598e+08	3.38096e+08	1.38832	1.61543	1.75972	2.1243	6.2973e-06	1.0986e-06	4.22356e-06	1.99036e-06	cluster II	Common up regulated in 10/1, 30/1, 50/1 and 75/1
41	I4EB56	pmoC3Ps	Particulate Methane Monooxygenase subunit C	5.75564e+07	5.59635e+07	2.06751e+07	2.06621e+06	2.56585e+06	-0.040489	-1.47708	-4.79992	-4.48746	0.601113	1.86107e-06	3.72371e-07	1.32839e-06	cluster I	Down regulated in 30/1, 50/1 and 75/1
198	J7QAT0	BN69_3631	Patatin	404474	435920	763807	1.17081e+06	1.20378e+06	0.108017	0.91716	1.53338	1.57345	0.387768	0.00719065	0.00094419	0.000261783	cluster III	Common up regulated in 50/1 and 75/1
200	J7QE42	BN69_0030	Peptidase M23	1.17416e+06	1.03079e+06	1.14581e+06	422024	716215	-0.187874	-0.0352603	-1.47623	-0.713161	0.870886	0.7726	0.0362569	0.332359	cluster I	Exclusively down regulated in 50/1
56	J7Q3J0	BN69_0408	Peptidase M48 Ste24p	2.4973e+06	2.47013e+06	3.01521e+06	3.76818e+06	5.26892e+06	-0.0157832	0.271891	0.5935	1.07714	0.849214	0.00327945	0.000515344	3.59202e-05	cluster III	Exclusively up regulated in 75/1
204	J7QEB9	BN69_0170	Peptidase S8 and S53 subtilisin kexin sedolisin	1.76921e+07	1.9615e+07	2.75331e+07	3.49557e+07	4.10796e+07	0.148854	0.638061	0.98242	1.21531	0.0217377	3.85588e-05	0.000335274	5.71845e-05	cluster III	Exclusively up regulated in 75/1
340	J7QQ34	BN69_2132	Peptidase U6 penicillin-insensitive murein endopeptidase	5.00572e+06	5.52014e+06	7.50456e+06	9.9147e+06	1.29995e+07	0.141125	0.584188	0.98599	1.37681	0.0426434	0.000125679	0.000230576	6.11509e-06	cluster III	Exclusively up regulated in 75/1
267	J7QIN8	BN69_3080	Peptidase U62 modulator of DNA gyrase	1.43001e+06	1.63303e+06	2.39146e+06	3.26451e+06	3.24429e+06	0.191531	0.741871	1.19085	1.18188	0.299152	0.00107971	0.000773173	0.000171786	cluster III	Common up regulated in 50/1 and 75/1
300	J7QM51	prfA	Peptide chain release factor 1	1.08031e+07	1.04988e+07	8.20872e+06	6.45084e+06	5.39878e+06	-0.0412133	-0.396211	-0.743881	-1.00074	0.304627	0.000203478	0.00010075	1.83998e-05	cluster I	Exclusively down regulated in 75/1
89	J7Q4S6	BN69_2418	Peptide chain release factor 2	2.88148e+07	2.64854e+07	2.16039e+07	1.67929e+07	1.42298e+07	-0.12161	-0.415519	-0.778959	-1.0179	0.0313104	0.000281877	5.39924e-05	2.92409e-05	cluster I	Exclusively down regulated in 75/1
334	J7QPU0	prfC	Peptide chain release factor 3	2.52302e+07	2.32483e+07	1.82787e+07	1.50118e+07	1.24974e+07	-0.118023	-0.464988	-0.749051	-1.01353	0.0418568	0.000226959	0.000176708	1.93123e-05	cluster I	Exclusively down regulated in 75/1
112	J7Q5G1	BN69_3593	Peptidoglycan-binding lysin domain containing protein	2.35934e+07	2.93815e+07	4.37052e+07	6.98891e+07	8.26745e+07	0.316521	0.88942	1.56668	1.80906	0.0164129	9.05931e-05	0.00115262	8.89693e-06	cluster III	Common up regulated in 50/1 and 75/1
242	J7QH72	BN69_1945	Permease component of an ABC transporteur-like protein	864551	848964	1.10091e+06	1.60085e+06	2.02283e+06	-0.0262472	0.348668	0.888814	1.22635	0.997488	0.0417499	0.00120056	0.00170431	cluster III	Exclusively up regulated in 75/1
149	J7Q8X5	BN69_1951	Permease of the major facilitator superfamily MFS_1	3.23489e+06	2.4806e+06	1.85623e+06	1.40463e+06	1.15566e+06	-0.383026	-0.801345	-1.20352	-1.485	0.000699494	0.000132697	2.55042e-05	8.91315e-06	cluster I	Common down regulated in 50/1 and 75/1
50	J7Q3B9	BN69_0053	PfkB domain protein	2.02915e+06	2.93558e+06	4.02393e+06	5.5343e+06	6.49678e+06	0.532766	0.987729	1.44752	1.67885	0.00344296	0.000115833	0.000252315	7.23419e-05	cluster III	Common up regulated in 50/1 and 75/1
290	J7QL18	BN69_0212	Phasin	2.97008e+09	2.05764e+09	1.35612e+09	1.38838e+09	1.31863e+09	-0.529515	-1.13102	-1.0971	-1.17146	0.000347157	8.56933e-06	0.000676703	0.0139394	cluster I	Down regulated in 30/1, 50/1 and 75/1
211	J7QF05	BN69_0535	Phosphate-selective porin O and P	985044	1.02783e+06	1.34945e+06	1.63328e+06	2.01466e+06	0.0613354	0.454114	0.72951	1.03227	0.726711	0.0078504	0.000446105	8.72421e-05	cluster III	Exclusively up regulated in 75/1
70	J7Q3X6	pckA	Phosphoenolpyruvate carboxykinase [ATP]	1.24958e+06	1.15326e+06	1.45427e+06	2.38321e+06	2.52371e+06	-0.115723	0.218854	0.931466	1.01411	0.613281	0.0137976	0.00943027	0.000936217	cluster III	Exclusively up regulated in 75/1
17	I4EAQ5	SC2p1_01450	Phosphoenolpyruvate synthase	692664	705969	925819	1.47314e+06	1.87142e+06	0.0274484	0.418574	1.08867	1.43391	0.791733	0.00135809	0.000263617	6.77299e-05	cluster III	Common up regulated in 50/1 and 75/1
153	J7Q8Z9	BN69_2031	Phosphoglycerate mutase	5.81646e+06	3.99598e+06	1.87543e+06	1.12836e+06	895121	-0.541591	-1.63292	-2.36592	-2.69999	0.000875665	7.8986e-06	2.32318e-05	1.50786e-06	cluster I	Down regulated in 30/1, 50/1 and 75/1
231	J7QG50	BN69_1295	Phosphotransferase system, phosphocarrier protein HPr	1.46349e+07	1.38393e+07	1.03894e+07	7.54295e+06	6.18931e+06	-0.0806458	-0.494303	-0.956213	-1.24157	0.40927	0.00124465	0.00107482	0.000191387	cluster I	Exclusively down regulated in 75/1
303	J7QMG0	BN69_0922	PilT protein-like protein	85753.5	118363	194771	245674	262170	0.464954	1.18352	1.51848	1.61224	0.00363725	0.000174448	6.25762e-05	2.02094e-05	cluster III	Common up regulated in 30/1, 50/1 and 75/1
141	J7Q8D5	BN69_1426	Polyketide synthase	1.80765e+08	1.64507e+08	1.28978e+08	8.92591e+07	6.68514e+07	-0.135968	-0.486987	-1.01805	-1.43509	0.0168046	0.000112217	0.00194428	0.000190428	cluster I	Common down regulated in 50/1 and 75/1
302	J7QMA2	BN69_0857	Porin	6.74356e+06	3.55014e+06	2.2221e+06	2.08644e+06	2.18762e+06	-0.925634	-1.60159	-1.69247	-1.62415	0.00158721	1.72506e-05	2.55042e-05	0.000113502	cluster I	Down regulated in 30/1, 50/1 and 75/1
136	J7Q848	BN69_1226	Porin	3.3594e+06	2.91018e+06	2.73007e+06	1.43274e+06	620495	-0.207098	-0.299267	-1.22943	-2.43671	0.00896849	0.00149184	5.39924e-05	1.99036e-06	cluster I	Common down regulated in 50/1 and 75/1
91	J7Q4U0	kdpB	Potassium-transporting ATPase ATP-binding subunit	4.19066e+06	4.25743e+06	5.25437e+06	8.34757e+06	1.61451e+07	0.0228063	0.326339	0.994179	1.94585	0.9984	0.000417953	6.57393e-05	2.8214e-06	cluster III	Exclusively up regulated in 75/1
356	J7QR19	kdpC	Potassium-transporting ATPase KdpC subunit	4.9815e+06	4.24975e+06	5.24007e+06	7.85839e+06	1.49291e+07	-0.229202	0.0730048	0.657653	1.58347	0.00967244	0.101932	9.96584e-05	4.82736e-06	cluster III	Exclusively up regulated in 75/1
410	J7QUT1	kdpA	Potassium-transporting ATPase potassium-binding subunit	1.21402e+06	1.07441e+06	1.26885e+06	1.7752e+06	3.62686e+06	-0.176246	0.0637306	0.548192	1.57893	0.0189743	0.469941	0.00211242	1.90321e-05	cluster III	Exclusively up regulated in 75/1
311	J7QMQ6	BN69_1072	PpGpp synthetase I, SpoT/RelA	8.46458e+06	7.92969e+06	6.1315e+06	4.93865e+06	4.06795e+06	-0.0941744	-0.465198	-0.777322	-1.05714	0.0344474	0.000127457	4.06155e-05	1.17169e-05	cluster I	Exclusively down regulated in 75/1
77	J7Q447	BN69_1363	PQQ-dependent dehydrogenase, methanol/ethanol family	1.96693e+08	1.42697e+08	7.08452e+07	9.45096e+07	1.48093e+08	-0.462991	-1.47321	-1.05742	-0.40945	0.000584599	2.46774e-06	0.00300098	0.0639428	cluster I	Common down regulated in 30/1 and 50/1
124	J7Q7C0	BN69_0521	PRC-barrel domain protein	46067.3	43201.3	37913.1	137845	305172	-0.0926705	-0.281047	1.58123	2.7278	0.941928	0.366927	0.0102705	0.000139374	cluster III	Common up regulated in 50/1 and 75/1
268	J7QIQ5	BN69_3115	Precorrin-4 C11-methyltransferase	4.50119e+06	7.22256e+06	9.91826e+06	1.16556e+07	1.20629e+07	0.682205	1.13978	1.37264	1.42219	0.00022928	1.23158e-05	2.09288e-05	0.00020645	cluster II	Common up regulated in 30/1, 50/1 and 75/1
380	J7QSL8	BN69_3117	Precorrin-6y C5,15-methyltransferase (Decarboxylating), CbiE subunit	1.70512e+06	3.06446e+06	4.22547e+06	4.92884e+06	5.20162e+06	0.845759	1.30924	1.53137	1.60908	0.000286368	1.32029e-05	3.01335e-05	7.70789e-05	cluster II	Common up regulated in 30/1, 50/1 and 75/1
16	I4EAN2	SC2p1_01220	Predicted metal-binding protein	589637	557384	835736	1.10101e+06	1.49732e+06	-0.0811555	0.50322	0.90093	1.34448	0.648516	0.00597676	0.00254947	1.6138e-05	cluster III	Exclusively up regulated in 75/1
332	J7QPM2	hdeA	Probable acid stress chaperone HdeA	2.42146e+07	3.25857e+07	4.31679e+07	5.78802e+07	6.72851e+07	0.428359	0.834079	1.25719	1.47441	0.00653545	3.37846e-05	0.000164517	4.95738e-06	cluster III	Common up regulated in 50/1 and 75/1
145	J7Q8J9	BN69_1611	Probable NAD-dependent DNA ligase	3.48396e+06	4.6988e+06	6.32453e+06	8.99703e+06	1.03793e+07	0.431566	0.86023	1.36872	1.57491	0.0021063	3.57003e-05	0.00012483	8.20982e-06	cluster III	Common up regulated in 50/1 and 75/1
224	J7QFP7	BN69_1015	Protein with glycoside hydrolase domain	32874.5	40537.1	94972.7	189899	226037	0.302275	1.53054	2.53019	2.78152	0.195819	0.00111799	0.000239792	5.37294e-05	cluster III	Common up regulated in 30/1, 50/1 and 75/1
162	J7Q962	BN69_2231	Pseudouridine synthase	2.82729e+07	2.13384e+07	1.67191e+07	1.42968e+07	1.37309e+07	-0.405971	-0.757928	-0.983727	-1.04199	0.00566919	0.00016488	0.000111078	7.20213e-05	cluster I	Exclusively down regulated in 75/1
306	J7QMI9	BN69_0972	Putative Cell surface protein	7.1313e+06	7.16864e+06	5.30235e+06	3.45766e+06	1.73027e+06	0.00753368	-0.427534	-1.04437	-2.04317	0.838644	0.000648378	8.75196e-05	9.26525e-06	cluster I	Common down regulated in 50/1 and 75/1
109	J7Q5E8	BN69_3528	Putative cytochrome c family protein	121921	140707	262834	427055	457191	0.206748	1.10821	1.80848	1.90685	0.0586904	0.00531322	0.00108981	0.000289936	cluster III	Common up regulated in 30/1, 50/1 and 75/1
314	J7QNA0	BN69_1362	Putative cytochrome c protein	1.00814e+07	8.32783e+06	6.5407e+06	5.31829e+06	4.12149e+06	-0.275682	-0.624178	-0.922662	-1.29046	0.182304	0.00124864	0.00225041	0.00217252	cluster I	Exclusively down regulated in 75/1
251	J7QHI4	BN69_2195	Putative DNA sulfur modification protein DndB	7.23058e+07	5.06316e+07	2.79876e+07	1.61216e+07	1.19127e+07	-0.514074	-1.36932	-2.16512	-2.60161	0.000565583	2.46774e-06	2.53775e-05	1.32839e-06	cluster I	Down regulated in 30/1, 50/1 and 75/1
244	J7QHD1	BN69_2070	Putative ErfK/YbiS/YcfS/YnhG family protein	9.47396e+06	9.88516e+06	1.27633e+07	1.78228e+07	2.01987e+07	0.0612976	0.429958	0.911682	1.09222	0.850599	0.00128213	0.00058027	3.57521e-05	cluster III	Exclusively up regulated in 75/1
106	J7Q5B0	BN69_3338	Putative glycoside hydrolase	4.47208e+06	3.52811e+06	2.71456e+06	2.55863e+06	1.84382e+06	-0.342052	-0.720226	-0.805578	-1.27825	0.00185865	9.7633e-05	0.000317175	1.34519e-05	cluster I	Exclusively down regulated in 75/1
9	I4EAK7	SC2p1_00970	Putative H+ transporting two-sector ATPase gamma subunit	241690	372387	400643	503519	450698	0.623649	0.729161	1.05889	0.899006	0.0269474	0.00643784	0.000748587	0.00185782	cluster II	Exclusively up regulated in 50/1
69	J7Q3X1	BN69_0983	Putative haem peroxidase / cupin, RmlC-type	947377	1.33469e+06	1.80249e+06	3.85296e+06	4.34276e+06	0.494498	0.927983	2.02396	2.1966	0.00704379	0.000220605	0.00222767	9.87483e-06	cluster III	Common up regulated in 50/1 and 75/1
188	J7QAB0	BN69_3241	Putative HaoB	1.78187e+07	3.78246e+07	4.71399e+07	5.09479e+07	5.54545e+07	1.08594	1.40356	1.51563	1.63792	1.25968e-05	2.31285e-06	9.21368e-06	2.5109e-05	cluster II	Common up regulated in 10/1, 30/1, 50/1 and 75/1
93	J7Q4U2	BN69_2498	Putative hemolysin-type calcium binding protein	9.96721e+07	1.1059e+08	7.41609e+07	6.97587e+07	3.46062e+07	0.149956	-0.426532	-0.514818	-1.52616	0.432288	0.00099656	0.00359156	0.000201193	cluster I	Exclusively down regulated in 75/1
40	I4EB54	SC2p2_00540	Putative integron gene cassette protein	4.88789e+08	3.0437e+08	1.01673e+08	3.50355e+07	4.28064e+07	-0.683386	-2.26527	-3.80232	-3.51331	0.000156466	1.81384e-06	3.72371e-07	1.32839e-06	cluster I	Down regulated in 30/1, 50/1 and 75/1
305	J7QMI2	BN69_0962	Putative lipase/esterase/thioesterase family lipase	1.78977e+06	1.98503e+06	2.24454e+06	3.12121e+06	3.83434e+06	0.149385	0.326645	0.802328	1.0992	0.360186	0.00266645	0.000414522	3.04251e-05	cluster III	Exclusively up regulated in 75/1
68	J7Q3V3	BN69_0893	Putative methyltransferase	223099	251312	452383	643713	657722	0.171793	1.01986	1.52873	1.55979	0.35406	0.000891489	9.86512e-05	2.92409e-05	cluster III	Common up regulated in 30/1, 50/1 and 75/1
155	J7Q911	BN69_2071	Putative methyltransferase	1.39414e+07	1.35863e+07	1.69587e+07	2.62148e+07	3.40622e+07	-0.0372236	0.28265	0.911008	1.2888	0.185163	0.000825229	0.000316687	8.93145e-06	cluster III	Exclusively up regulated in 75/1
110	J7Q5F5	BN69_3563	Putative NAD-dependent aldehyde dehydrogenase	184857	198226	230529	900798	829564	0.100737	0.318537	2.28479	2.16594	0.984977	0.764769	0.0034246	0.000678474	cluster III	Common up regulated in 50/1 and 75/1
330	J7QPA8	BN69_0294	Putative NADH dehydrogenase/NAD(P)H nitroreductase	1.8069e+07	1.98925e+07	2.75958e+07	3.83167e+07	4.55932e+07	0.138705	0.610932	1.08446	1.3353	0.0190969	4.42509e-05	0.000239018	8.08203e-06	cluster III	Common up regulated in 50/1 and 75/1
421	J7QVP4	BN69_2869	Putative NADH-ubiquinone oxidoreductase chain 49kDa	377901	405153	802429	609197	334816	0.100458	1.08636	0.688898	-0.17464	0.525584	0.000176899	0.0123816	0.258338	cluster II	Exclusively up regulated in 30/1
250	J7QHI3	BN69_2190	Putative outer-membrane immunogenic protein	1.07084e+07	7.19702e+06	6.08655e+06	5.21281e+06	7.75528e+06	-0.573265	-0.815042	-1.0386	-0.465487	0.00447201	0.000150737	0.000391893	0.00730204	cluster I	Exclusively down regulated in 50/1
58	J7Q3J9	BN69_0453	Putative outermembrane protein	7.77355e+07	7.41127e+07	1.05851e+08	1.86752e+08	2.45587e+08	-0.0688519	0.445383	1.26448	1.65959	0.252614	0.000332988	0.00111878	4.7265e-06	cluster III	Common up regulated in 50/1 and 75/1
28	I4EB24	parB	Putative ParB-like (KorB) plasmid partition protein	1.72148e+07	1.12379e+07	6.81849e+06	9.02166e+06	1.02377e+07	-0.615282	-1.33613	-0.932187	-0.749767	0.00022928	2.31285e-06	0.0197908	0.117082	cluster I	Exclusively down regulated in 50/1
96	J7Q4Y4	BN69_2708	Putative PAS/PAC sensor signal transduction histidine kinase	159489	164477	233288	415244	720196	0.0444218	0.548652	1.3805	2.17493	0.701875	0.0223581	0.00132023	2.99656e-05	cluster III	Common up regulated in 50/1 and 75/1
23	I4EAX4	SC2p1_02150	Putative patatin-like phospholipase	2.51615e+07	1.53072e+07	9.32545e+06	6.16319e+06	6.0884e+06	-0.71701	-1.43197	-2.02947	-2.04708	9.71767e-05	2.31285e-06	9.86512e-05	4.7265e-06	cluster I	Down+I23:R24 regulated in 30/1, 50/1 and 75/1
396	J7QTN9	BN69_3542	Putative polyketide cyclase/dehydrase	8.2509e+06	9.13862e+06	1.07691e+07	1.43998e+07	1.79416e+07	0.147426	0.384271	0.803423	1.12069	0.024824	0.000140649	0.000190596	2.92409e-05	cluster III	Exclusively up regulated in 75/1
409	J7QUQ9	BN69_2454	Putative polyketide cyclase/dehydrase	4.76658e+06	5.2748e+06	6.3037e+06	8.3945e+06	1.11455e+07	0.146161	0.403244	0.81649	1.22544	0.0566919	0.000488146	7.00185e-05	4.57046e-05	cluster III	Exclusively up regulated in 75/1
139	J7Q890	BN69_1341	Putative SH3, pleckstrin-like and PDZ/DHR/GLGF domain-containing protein	1.82825e+07	2.20373e+07	2.71075e+07	3.40458e+07	4.21984e+07	0.269484	0.568231	0.897015	1.20673	0.00251278	5.39161e-05	8.14409e-05	4.3392e-05	cluster III	Exclusively up regulated in 75/1
401	J7QU55	BN69_2214	Putative signal transduction histidine kinase	61804.1	330438	292125	380312	450311	2.4186	2.24081	2.62141	2.86515	0.00108752	0.000233978	0.000436856	0.000143077	cluster II	Common up regulated in 10/1, 30/1, 50/1 and 75/1
128	J7Q7Q9	BN69_0861	Putative signal transduction protein with CBS domains	1.12814e+06	1.65802e+06	2.81461e+06	7.52257e+06	5.97534e+06	0.555516	1.319	2.73728	2.40508	0.00201283	7.41964e-06	0.0010558	0.000130354	cluster III	Common up regulated in 30/1, 50/1 and 75/1
78	J7Q453	BN69_1393	Putative TPR domain protein	516361	1.93751e+06	3.91531e+06	3.52914e+06	3.19845e+06	1.90775	2.92268	2.77287	2.63092	4.29949e-05	2.46774e-06	2.26792e-05	0.00304444	cluster II	Common up regulated in 10/1, 30/1, 50/1 and 75/1
391	J7QT84	BN69_1859	Putative transcriptional regulator	163408	131751	92116	87193	71997.4	-0.310668	-0.826952	-0.906193	-1.18246	0.158059	0.000346054	0.0244418	0.0118773	cluster I	Exclusively down regulated in 75/1
130	J7Q7X0	BN69_1011	Putative UDP-galactopyranose mutase	33233.4	42463.8	11911.7	72601.4	283415	0.353601	-1.48026	1.12736	3.09221	0.949655	0.00187946	0.0205349	0.00397245	cluster III	Common up regulated in 50/1 and 75/1
426	J7QW24	BN69_3064	Pyridoxamine 5'-phosphate oxidase / oxidoreductase, NAD-dependent	456096	510585	876687	1.0303e+06	1.14935e+06	0.162814	0.942724	1.17566	1.33341	0.0236895	0.00013418	9.26507e-05	6.06763e-05	cluster III	Common up regulated in 50/1 and 75/1
308	J7QMK6	BN69_0997	Pyruvate dehydrogenase(Acetyl-transferring) E1 component, beta subunit	421096	464352	455803	3.66979e+06	4.21255e+06	0.14107	0.114263	3.12348	3.32247	0.717289	0.491842	0.00186249	3.78526e-05	cluster III	Common up regulated in 50/1 and 75/1
114	J7Q5G6	BN69_3613	Radical SAM domain protein	33900.5	29145.6	48649.4	205024	122616	-0.218028	0.521114	2.59641	1.85477	0.866701	0.00813891	5.78181e-05	0.0168983	cluster III	Common up regulated in 50/1 and 75/1
292	J7QL77	BN69_0347	Replicative DNA helicase	2.12005e+07	1.83031e+07	1.2294e+07	6.93192e+06	5.04099e+06	-0.212012	-0.786146	-1.61277	-2.07232	0.0523409	8.75806e-05	0.000573148	3.80125e-06	cluster I	Common down regulated in 50/1 and 75/1
348	J7QQK9	BN69_2317	Response regulator receiver protein	921993	1.38036e+06	1.64623e+06	2.287e+06	2.90692e+06	0.582219	0.836337	1.31063	1.65667	0.0267774	0.00116889	0.001368	6.50577e-05	cluster III	Common up regulated in 50/1 and 75/1
163	J7Q964	BN69_2236	Rhodanese domain protein	5.26501e+07	3.34356e+07	3.30888e+07	3.16099e+07	2.61239e+07	-0.655054	-0.670095	-0.73606	-1.01107	0.000172873	5.3335e-05	6.80016e-05	5.37294e-05	cluster I	Exclusively down regulated in 75/1
218	J7QFH2	BN69_0870	Rhodanese domain protein	683853	647064	832953	1.18662e+06	1.42767e+06	-0.0797788	0.284547	0.795094	1.0619	0.911932	0.0362906	0.00073438	0.000170925	cluster III	Exclusively up regulated in 75/1
190	J7QAD7	rnd	Ribonuclease D	2.45794e+07	1.64571e+07	1.12597e+07	9.93023e+06	1.01474e+07	-0.578739	-1.12629	-1.30755	-1.27634	0.00041341	1.70257e-05	3.70088e-05	0.000114516	cluster I	Down regulated in 30/1, 50/1 and 75/1
388	J7QSZ3	nrdJ	Ribonucleotide reductase	1.98874e+08	2.55154e+08	1.25983e+08	4.90994e+07	3.07991e+07	0.359516	-0.658627	-2.01808	-2.6909	0.000742023	4.42765e-05	9.78454e-05	1.99036e-06	cluster I	Common down regulated in 50/1 and 75/1
343	J7QQ76	rsmA	Ribosomal RNA small subunit methyltransferase A	205669	350327	493883	709772	784960	0.768379	1.26385	1.78703	1.9323	0.00274415	0.000156383	7.7837e-05	2.59107e-05	cluster III	Common up regulated in 30/1, 50/1 and 75/1
245	J7QHE5	rimM	Ribosome maturation factor RimM	118652	207540	188663	175152	265789	0.806646	0.669074	0.561862	1.16354	0.00997324	0.0890409	0.0427624	0.0152505	cluster III	Exclusively up regulated in 75/1
414	J7QUY1	BN69_2559	Ribulose-phosphate 3-epimerase	3.02227e+06	4.04827e+06	5.2897e+06	6.39435e+06	5.82142e+06	0.42167	0.807552	1.08117	0.945737	0.0116736	0.000132697	0.000443631	0.0023636	cluster II	Exclusively up regulated in 50/1
207	J7QEM9	BN69_0340	RNA 2',3'-cyclic phosphodiesterase	655141	702453	1.05646e+06	1.32372e+06	1.51695e+06	0.100596	0.689358	1.01472	1.21129	0.443278	8.23276e-05	0.00113578	3.38709e-05	cluster III	Common up regulated in 50/1 and 75/1
120	J7Q761	BN69_0386	RNA methyltransferase, TrmH family, group 3	1.26834e+06	1.16793e+06	1.58313e+06	2.11696e+06	2.65343e+06	-0.11899	0.319834	0.739048	1.06491	0.0339036	0.000636631	0.000270017	1.04959e-05	cluster III	Exclusively up regulated in 75/1
408	J7QUQ2	BN69_2444	RND efflux system, outer membrane lipoprotein, NodT family	1.27446e+06	1.91743e+06	2.38464e+06	2.54851e+06	2.56992e+06	0.589289	0.903887	0.999769	1.01184	6.49996e-05	2.89319e-05	0.00014172	0.000284294	cluster II	Exclusively up regulated in 75/1
168	J7Q9I1	BN69_2491	RND efflux system, outer membrane lipoprotein, NodT family	1.25995e+07	4.7327e+06	2.12771e+06	1.34222e+06	1.73951e+06	-1.41262	-2.56599	-3.23066	-2.85661	1.24529e-05	6.10806e-07	4.12458e-06	3.62781e-06	cluster I	Common down regulated in 10/1, 30/1, 50/1 and 75/1
370	J7QRP7	metK	S-adenosylmethionine synthetase	1.5801e+06	1.68877e+06	2.31049e+06	2.73753e+06	3.32016e+06	0.0959547	0.548186	0.79286	1.07124	0.407001	0.000638129	0.000900545	0.00020645	cluster III	Exclusively up regulated in 75/1
113	J7Q5G2	queA	S-adenosylmethionine:tRNA ribosyltransferase-isomerase	1.17342e+06	982474	713911	603980	444725	-0.256227	-0.716902	-0.958146	-1.39973	0.057128	0.000894277	0.000506944	0.000216141	cluster I	Exclusively down regulated in 75/1
236	J7QGJ8	BN69_1550	SagB-type dehydrogenase domain containing protein	6.92507e+06	8.09118e+06	1.17636e+07	1.58154e+07	1.99026e+07	0.224522	0.764433	1.19143	1.52306	0.05936	7.45277e-05	0.000119674	7.07129e-06	cluster III	Common up regulated in 50/1 and 75/1
352	J7QQV5	BN69_0899	Scaffold protein Nfu/NifU	2.5191e+07	2.8278e+07	2.04551e+07	1.00457e+07	7.05245e+06	0.166775	-0.300448	-1.32633	-1.83671	0.00591712	0.00051745	0.000185511	1.99036e-06	cluster I	Common down regulated in 50/1 and 75/1
90	J7Q4T1	BN69_2443	Secretion protein HlyD family protein	1.45076e+06	2.5594e+06	2.57952e+06	3.32307e+06	2.35351e+06	0.818997	0.830294	1.19571	0.698005	0.000197914	4.77597e-05	0.000370647	0.00103368	cluster II	Exclusively up regulated in 50/1
47	I4EBC2	SC2p2_01220	Secretion protein HlyD family protein	3.81158e+06	6.19718e+06	8.54583e+06	8.79655e+06	9.04848e+06	0.701224	1.16483	1.20655	1.24729	9.48137e-05	8.33519e-06	1.91468e-05	0.000211162	cluster II	Common up regulated in 30/1, 50/1 and 75/1
321	J7QNP5	BN69_0064	Segregation and condensation protein B	9.7437e+06	6.95393e+06	4.44075e+06	3.11921e+06	2.49079e+06	-0.48664	-1.13367	-1.64329	-1.96787	0.000884363	3.6223e-05	0.000425075	2.67874e-05	cluster I	Down regulated in 30/1, 50/1 and 75/1
52	J7Q3C2	serS	Serine--tRNA ligase	9.80594e+07	7.71454e+07	5.99507e+07	5.04207e+07	4.17621e+07	-0.346077	-0.70988	-0.959641	-1.23146	0.00152597	3.57349e-05	3.60718e-05	1.29275e-05	cluster I	Exclusively down regulated in 75/1
293	J7QL82	BN69_0357	SH3 type 3 domain protein	3.60368e+08	4.45053e+08	6.2826e+08	7.21114e+08	6.95902e+08	0.304505	0.80189	1.00075	0.949412	0.00108752	4.42509e-05	0.000152961	0.00014984	cluster II	Exclusively up regulated in 30/1
122	J7Q7A4	BN69_0476	SH3 type 3 domain protein	1.84941e+07	2.86739e+07	4.15314e+07	3.90379e+07	1.67023e+07	0.632673	1.16714	1.07781	-0.147015	0.0157302	0.000627943	0.00314941	0.978775	cluster II	Common up regulated in 30/1 and 50/1
151	J7Q8Z0	BN69_2001	SH3 type 3 domain protein	3.89692e+06	4.42804e+06	6.71673e+06	1.3517e+07	2.25422e+07	0.184331	0.785423	1.79437	2.53222	0.0158126	0.000931493	0.00269492	2.9599e-06	cluster III	Common up regulated in 50/1 and 75/1
88	J7Q4Q6	BN69_2318	Signal transduction histidine kinase	1.92021e+06	2.12728e+06	2.61364e+06	3.2e+06	3.8961e+06	0.147748	0.444802	0.736811	1.02077	0.0668949	0.000283895	0.00430099	5.37294e-05	cluster III	Exclusively up regulated in 75/1
381	J7QSP6	BN69_3147	Single-stranded DNA-binding protein	1.87329e+08	1.30271e+08	1.03928e+08	8.59944e+07	8.19113e+07	-0.524057	-0.849991	-1.12326	-1.19344	0.000190628	3.85588e-05	4.03384e-05	1.6138e-05	cluster I	Common down regulated in 50/1 and 75/1
19	I4EAU6	SC2p1_01870	Single-stranded DNA-binding protein	160462	137716	202307	492253	2.48736e+06	-0.22054	0.334311	1.61717	3.95431	0.22705	0.283263	0.00142674	8.60605e-06	cluster III	Common up regulated in 50/1 and 75/1
432	J7QWI6	BN69_3319	SmpA/OmlA domain-containing protein	1.10859e+08	9.89775e+07	7.79961e+07	6.18864e+07	5.42664e+07	-0.163548	-0.507246	-0.841025	-1.03059	0.00865307	0.000104648	5.39924e-05	2.01032e-05	cluster I	Exclusively down regulated in 75/1
397	J7QTS7	BN69_2044	Sodium/hydrogen exchanger	2.27279e+06	1.89741e+06	1.33421e+06	1.11436e+06	1.23605e+06	-0.260431	-0.768474	-1.02825	-0.878722	0.0398828	0.000490068	0.00018768	0.000108846	cluster I	Exclusively down regulated in 50/1
428	J7QW74	BN69_3169	Ste24 endopeptidase	499735	545128	724404	943091	1.16106e+06	0.125432	0.535631	0.916234	1.21621	0.231381	0.00853704	0.00104059	0.00127423	cluster III	Exclusively up regulated in 75/1
338	J7QQ02	BN69_2097	Stress response DNA-binding protein (Dps)	9.02271e+06	8.97184e+06	1.39405e+07	5.04315e+07	6.10797e+07	-0.00815673	0.627651	2.48269	2.75906	0.366362	0.00011347	0.00186998	8.20982e-06	cluster III	Common up regulated in 50/1 and 75/1
252	J7QHI8	BN69_2205	Stress-induced protein	274426	317841	344275	2.1954e+06	1.70675e+06	0.211889	0.327147	3	2.63677	0.188741	0.0240093	0.00100179	9.68208e-05	cluster III	Common up regulated in 50/1 and 75/1
279	J7QJ59	BN69_3410	Sulfate ABC transporter, ATPase subunit	26888.5	61186	58023.7	82899.3	95770.3	1.18622	1.10966	1.62437	1.83259	0.000992611	0.000155991	0.000152419	0.0860117	cluster II	Common up regulated in 10/1, 30/1, 50/1 and 75/1
392	J7QTC1	BN69_3407	Sulfate ABC transporter, periplasmic sulfate-binding protein	2.64969e+07	4.36148e+07	6.66819e+07	8.44725e+07	8.35091e+07	0.718996	1.33147	1.67266	1.65611	0.00197984	5.82444e-05	4.45851e-05	4.25584e-05	cluster II	Common up regulated in 30/1, 50/1 and 75/1
233	J7QG90	BN69_1365	Sulfur oxidation protein SoxZ	4.19567e+06	4.95192e+06	6.65578e+06	9.26389e+06	9.83399e+06	0.239085	0.665705	1.14272	1.22888	0.00778861	2.89319e-05	4.03384e-05	0.000216792	cluster III	Common up regulated in 50/1 and 75/1
422	J7QVP8	BN69_2874	Sulphate transporter	370604	393399	431963	427761	134209	0.0861157	0.22103	0.206928	-1.46539	0.38836	0.0796707	0.0926322	0.00495863	cluster II	Exclusively down regulated in 75/1
383	J7QSU5	BN69_3202	Sulphate transporter	1.39915e+06	932888	335380	164729	114414	-0.584774	-2.06068	-3.08638	-3.61221	0.281638	0.000120709	0.000474876	0.000130438	cluster I	Down regulated in 30/1, 50/1 and 75/1
366	J7QRG3	BN69_1134	Sulphate transporter	1.69522e+07	3.00119e+07	4.17087e+07	4.65572e+07	4.94776e+07	0.824057	1.29887	1.45753	1.5453	1.66763e-05	3.00555e-06	8.48844e-06	6.94295e-05	cluster II	Common up regulated in 30/1, 50/1 and 75/1
372	J7QRY8	BN69_1344	Thiol-disulfide isomerase and thioredoxins	2.06432e+06	2.52911e+06	3.27241e+06	4.44315e+06	6.25535e+06	0.292963	0.664686	1.10592	1.59942	0.0470956	0.000102934	9.86512e-05	4.7265e-06	cluster III	Common up regulated in 50/1 and 75/1
328	J7QP98	BN69_0284	Thioredoxin domain-containing protein	2.88229e+06	3.11341e+06	3.81979e+06	4.72325e+06	6.00974e+06	0.111279	0.406276	0.712563	1.06009	0.0923133	0.000346226	0.00225033	2.09039e-05	cluster III	Exclusively up regulated in 75/1
232	J7QG76	BN69_1340	TonB family protein	4.47329e+06	6.31569e+06	8.01294e+06	8.9277e+06	9.95655e+06	0.497606	0.840997	0.996954	1.15431	0.00934287	0.000402272	0.000325258	0.00337143	cluster II	Exclusively up regulated in 75/1
61	J7Q3M8	BN69_0593	TonB-dependent receptor	3.38598e+07	3.4776e+07	2.96621e+07	2.28454e+07	1.66284e+07	0.0385192	-0.190951	-0.567672	-1.02592	0.879944	0.00737707	0.00128729	0.00012564	cluster I	Exclusively down regulated in 75/1
159	J7Q953	BN69_2211	TonB-dependent siderophore receptor	1.18722e+07	2.63637e+08	2.41321e+08	1.51196e+08	5.18199e+07	4.47289	4.34529	3.67076	2.12591	1.25664e-08	1.38463e-08	2.48232e-05	0.00382779	cluster II	Common up regulated in 10/1, 30/1, 50/1 and 75/1
355	J7QQZ8	BN69_2462	TonB-dependent siderophore receptor	218409	314494	219138	221796	97502.2	0.526004	0.00481061	0.0222052	-1.16352	0.131806	0.9845	0.901172	0.018993	cluster I	Exclusively down regulated in 75/1
191	J7QAJ9	BN69_3411	Trans-aconitate 2-methyltransferase	18023.2	23041.9	38637.4	80425.1	67841.8	0.354407	1.10015	2.15779	1.91232	0.378534	0.00173208	0.000113776	0.000144181	cluster III	Common up regulated in 30/1, 50/1 and 75/1
237	J7QGS4	BN69_1690	Transcription regulator, TetR-like	1.97554e+06	1.09942e+06	1.02588e+06	709559	773288	-0.845508	-0.94538	-1.47725	-1.35317	0.00200185	0.000112424	0.000164517	4.03628e-05	cluster I	Common down regulated in 50/1 and 75/1
365	J7QRB3	BN69_1069	Transcriptional regulator, AraC family	728762	614289	484436	373922	328008	-0.24653	-0.589141	-0.962712	-1.15172	0.0502081	0.000470648	0.000119417	6.74968e-05	cluster I	Exclusively down regulated in 75/1
254	J7QHK7	BN69_2260	Transcriptional regulator, ArsR family	6.26642e+06	7.2669e+06	3.94183e+06	2.42142e+06	2.40111e+06	0.213697	-0.668776	-1.37179	-1.38394	0.0154039	7.00056e-05	0.000926009	5.34314e-05	cluster I	Common down regulated in 50/1 and 75/1
430	J7QWA8	BN69_3214	Transcriptional regulator, GntR family with aminotransferase domain	4.01119e+07	1.15104e+08	1.7657e+08	1.99637e+08	2.21556e+08	1.52084	2.13814	2.31528	2.46557	3.27882e-05	2.46774e-06	9.21368e-06	7.06955e-05	cluster II	Common up regulated in 10/1, 30/1, 50/1 and 75/1
183	J7QA47	BN69_3061	Transcriptional regulator, MarR family	107050	105856	62584	51016.2	86778.8	-0.0161853	-0.774425	-1.06926	-0.302876	0.635908	0.0811751	0.036188	0.216904	cluster I	Exclusively down regulated in 50/1
371	J7QRR9	BN69_2792	Transcriptional regulator, TetR family	192459	144853	155807	66034.5	93003.6	-0.409961	-0.304793	-1.54326	-1.04919	0.175846	0.0418606	0.00371029	0.00414484	cluster I	Common down regulated in 50/1 and 75/1
123	J7Q7B9	BN69_0516	Transcriptional regulator/antitoxin, MazE	1.42511e+06	1.09087e+06	508671	282332	248388	-0.385594	-1.48627	-2.33561	-2.52041	0.00264039	3.75407e-06	3.75957e-05	1.31185e-05	cluster I	Down regulated in 30/1, 50/1 and 75/1
327	J7QP44	efp	Translation elongation factor P (EF-P)	8.87746e+07	7.84898e+07	6.33232e+07	5.08734e+07	4.15611e+07	-0.177643	-0.487413	-0.803236	-1.09491	0.00549372	9.08329e-05	9.86512e-05	2.46335e-05	cluster I	Exclusively down regulated in 75/1
425	J7QW21	BN69_3059	Translation elongation factor Small GTP-binding protein domain	1.83817e+07	2.39765e+07	4.31493e+07	5.44935e+07	5.12556e+07	0.383353	1.23107	1.56782	1.47944	0.000861142	3.00555e-06	0.000365634	8.48549e-05	cluster II	Common up regulated in 30/1, 50/1 and 75/1
92	J7Q4U1	BN69_2493	Transporter, AcrB/AcrD/AcrF family	6.26542e+06	2.40068e+06	1.43766e+06	989847	2.15646e+06	-1.38397	-2.12369	-2.66213	-1.53874	1.24529e-05	7.28675e-07	2.03756e-06	0.000359694	cluster I	Common down regulated in 10/1, 30/1, 50/1 and 75/1
87	J7Q4N5	BN69_2238	Transporter, AcrB/AcrD/AcrF family protein	3.26929e+06	1.83367e+06	1.59095e+06	1.41361e+06	1.15347e+06	-0.834243	-1.03909	-1.2096	-1.503	4.29949e-05	0.000133396	2.26792e-05	4.03628e-05	cluster I	Down regulated in 30/1, 50/1 and 75/1
43	I4EBB1	SC2p2_01110	Transposase of insertion sequence ISRm10-1, orfA protein	28195.6	93402.9	221573	228058	130472	1.728	2.97424	3.01586	2.21019	0.000322245	2.46774e-06	0.00509476	4.84807e-05	cluster II	Common up regulated in 10/1, 30/1, 50/1 and 75/1
117	J7Q6V7	trmL	tRNA (cytidine(34)-2'-O)-methyltransferase	350389	345502	162235	87748.1	67165	-0.0202632	-1.11087	-1.99752	-2.38318	0.588013	0.000997841	0.000589232	3.59686e-05	cluster I	Down regulated in 30/1, 50/1 and 75/1
248	J7QHH6	mnmE	tRNA modification GTPase MnmE	68015.9	94468.8	127323	147710	133237	0.473967	0.904555	1.11882	0.970053	0.125338	0.00699839	0.00337134	0.00728982	cluster II	Exclusively up regulated in 50/1
217	J7QFF3	trpS	Tryptophan--tRNA ligase	6.27909e+07	5.22469e+07	3.9184e+07	3.27249e+07	2.74898e+07	-0.26521	-0.680291	-0.940168	-1.19166	0.0113755	8.42943e-05	5.67161e-05	3.3176e-05	cluster I	Exclusively down regulated in 75/1
266	J7QIB7	BN69_2875	Two component transcriptional regulator, winged helix family	999192	1.68159e+06	2.24957e+06	2.51245e+06	1.95873e+06	0.750989	1.17082	1.33026	0.971083	0.000596737	2.90436e-05	0.00039166	0.00154545	cluster II	Common up regulated in 30/1 and 50/1
137	J7Q873	BN69_1291	Two component transcriptional regulator, winged helix family	3.97264e+07	4.08397e+07	4.789e+07	6.28758e+07	8.16931e+07	0.0398744	0.269626	0.662407	1.04011	0.422206	0.0012756	0.000107331	1.21118e-05	cluster III	Exclusively up regulated in 75/1
169	J7Q9I4	BN69_2501	Type I secretion outer membrane protein, TolC family	174621	185500	145971	141610	53763.4	0.0871867	-0.258546	-0.302302	-1.69953	0.760296	0.281339	0.0857513	0.00121829	cluster I	Exclusively down regulated in 75/1
34	I4EB40	avhB10	Type IV secretory pathway protein, AvhB10	626178	532729	751365	4.13589e+06	8.30316e+06	-0.233172	0.26294	2.72355	3.72902	0.130097	0.769377	0.000600694	6.06763e-05	cluster III	Common up regulated in 50/1 and 75/1
33	I4EB39	avhB11	Type IV secretory pathway protein, AvhB11	1.36699e+06	844643	985873	2.05242e+06	3.0308e+06	-0.694585	-0.471526	0.58633	1.1487	0.000318399	7.91044e-05	0.438245	0.000203197	cluster III	Exclusively up regulated in 75/1
39	I4EB47	avhB4	Type IV secretory pathway protein, AvhB4	2.45218e+07	1.81827e+07	1.71165e+07	3.45599e+07	6.22727e+07	-0.431498	-0.518675	0.495036	1.34454	0.000348835	9.71318e-05	0.340786	0.000142586	cluster III	Exclusively up regulated in 75/1
37	I4EB43	avhB7	Type IV secretory pathway protein, AvhB7	1.68028e+06	987168	1.03261e+06	2.84449e+06	5.10716e+06	-0.767334	-0.702411	0.759469	1.60382	0.00548138	0.00225743	0.00821134	9.25409e-05	cluster III	Exclusively up regulated in 75/1
36	I4EB42	avhB8	Type IV secretory pathway protein, AvhB8	828722	678744	684149	2.25546e+06	4.30695e+06	-0.288021	-0.276578	1.44446	2.3777	0.0105306	0.0103147	0.000327517	0.000165917	cluster III	Common up regulated in 50/1 and 75/1
35	I4EB41	avhB9	Type IV secretory pathway protein, AvhB9	2.60878e+06	1.7232e+06	2.3689e+06	4.48309e+06	7.45227e+06	-0.598285	-0.13916	0.781116	1.5143	0.000672181	0.0160209	0.00024289	4.1854e-05	cluster III	Exclusively up regulated in 75/1
32	I4EB38	virD4	Type IV secretory pathway protein, VirD4	4.42408e+06	3.1211e+06	3.58199e+06	7.91059e+06	1.36137e+07	-0.503323	-0.304617	0.838408	1.62161	0.00328289	0.00640088	0.00286373	0.000130354	cluster III	Exclusively up regulated in 75/1
375	J7QS33	BN69_1389	Uncharacterized protein	4.10986e+06	9.04773e+06	8.79795e+06	5.98686e+06	4.45334e+06	1.13847	1.09808	0.542709	0.115799	6.49996e-05	0.000102439	0.000600495	0.658907	cluster II	Common up regulated in 10/1 and 30/1
84	J7Q4M8	BN69_2213	Uncharacterized protein	299084	5.44436e+06	3.9178e+06	800558	361880	4.18614	3.71142	1.42046	0.274963	7.86937e-06	2.56672e-06	0.436046	0.22597	cluster II	Common up regulated in 10/1, 30/1 and 50/1
345	J7QQ97	BN69_2212	Uncharacterized protein	2.00979e+06	2.70533e+07	2.73577e+07	2.0582e+07	1.4288e+07	3.75068	3.76683	3.35627	2.82969	1.25664e-08	1.38463e-08	1.46235e-05	0.000419173	cluster II	Common up regulated in 10/1, 30/1, 50/1 and 75/1
38	I4EB45	SC2p2_00450	Uncharacterized protein	7.39358e+06	4.79347e+06	5.61684e+06	1.41322e+07	2.83557e+07	-0.625201	-0.396515	0.934642	1.93929	0.00388178	0.00348414	0.00113578	9.51131e-05	cluster III	Exclusively up regulated in 75/1
323	J7QNR2	BN69_0084	Uncharacterized protein	1.17386e+06	937657	1.15761e+06	877431	471005	-0.324132	-0.0201192	-0.419908	-1.31745	0.0230475	0.719257	0.0469852	7.20213e-05	cluster II	Exclusively down regulated in 75/1
6	I4EAI3	SC2p1_00730	Uncharacterized protein	320667	496729	682814	805273	782546	0.63138	1.09041	1.3284	1.2871	0.07757	0.00912964	0.00527273	0.0046392	cluster II	Common up regulated in 30/1, 50/1 and 75/1
221	J7QFM8	BN69_0970	Uncharacterized protein	1.96561e+07	2.15121e+07	2.70486e+07	2.10602e+07	7.90383e+06	0.13017	0.460577	0.0995396	-1.31436	0.0469171	0.00626907	0.15132	0.000137709	cluster II	Exclusively down regulated in 75/1
433	J7QWK7	BN69_3349	Uncharacterized protein	2.76467e+06	3.81436e+06	6.47844e+06	9.62171e+06	8.73501e+06	0.464335	1.22854	1.79919	1.6597	0.00635137	4.42765e-05	0.000172599	0.0011833	cluster III	Common up regulated in 30/1, 50/1 and 75/1
24	I4EAX5	SC2p1_02160	Uncharacterized protein	8.69621e+06	5.09888e+06	2.4153e+06	1.43537e+06	1.27614e+06	-0.770207	-1.84818	-2.59896	-2.7686	4.02887e-05	1.44285e-05	2.71184e-05	2.8214e-06	cluster I	Down regulated in 30/1, 50/1 and 75/1
64	J7Q3N4	BN69_0623	Uncharacterized protein	369505	270165	194755	259210	173747	-0.451754	-0.923932	-0.511472	-1.0886	0.000225276	8.33519e-06	0.104831	0.00185539	cluster I	Exclusively down regulated in 75/1
398	J7QTX9	BN69_2109	Uncharacterized protein	2.49383e+07	3.3712e+07	5.41729e+07	6.99911e+07	7.27696e+07	0.434899	1.11921	1.48881	1.54497	0.00341601	2.69211e-05	2.09288e-05	4.36156e-05	cluster III	Common up regulated in 30/1, 50/1 and 75/1
31	I4EB37	SC2p2_00370	Uncharacterized protein	860869	551962	653630	2.59837e+06	4.77487e+06	-0.641225	-0.397319	1.59374	2.47159	0.000645638	0.00375741	4.68113e-05	6.39942e-06	cluster III	Common up regulated in 50/1 and 75/1
212	J7QF12	BN69_0550	Uncharacterized protein	2.01995e+06	763627	357714	467450	779314	-1.40338	-2.49744	-2.11144	-1.37404	0.000197914	3.85588e-05	1.24035e-05	5.37294e-05	cluster I	Common down regulated in 10/1, 30/1, 50/1 and 75/1
30	I4EB26	SC2p2_00260	Uncharacterized protein	94091.5	127807	142969	254430	446276	0.441831	0.603563	1.43513	2.2458	0.134763	0.0578507	0.00440773	0.000955899	cluster III	Common up regulated in 50/1 and 75/1
369	J7QRP4	BN69_2762	Uncharacterized protein	3.09706e+07	3.22097e+07	4.21094e+07	5.24206e+07	6.25072e+07	0.0565991	0.443247	0.759238	1.01313	0.649387	0.00116167	0.000130432	0.000116502	cluster III	Exclusively up regulated in 75/1
53	J7Q3D0	BN69_0108	Uncharacterized protein	491758	372869	382215	310567	231399	-0.399281	-0.363563	-0.663044	-1.08757	0.243782	0.383028	0.134635	0.0415375	cluster I	Exclusively down regulated in 75/1
271	J7QIU7	BN69_3195	Uncharacterized protein	2.71714e+06	3.1494e+06	4.06201e+06	5.69918e+06	6.11582e+06	0.212984	0.580103	1.06866	1.17046	0.040576	0.00102072	0.000236248	5.26482e-05	cluster III	Common up regulated in 50/1 and 75/1
288	J7QKQ5	BN69_0012	Uncharacterized protein	4.20234e+06	3.94088e+06	5.18953e+06	7.91457e+06	1.07017e+07	-0.0926752	0.304411	0.913319	1.34857	0.437825	0.0160188	0.000656032	1.15818e-05	cluster III	Exclusively up regulated in 75/1
423	J7QVX4	BN69_2964	Uncharacterized protein	4.34099e+06	5.18592e+06	7.59026e+06	1.04387e+07	1.35674e+07	0.256575	0.806124	1.26585	1.64404	0.00557083	4.58654e-05	0.000183916	3.04251e-05	cluster III	Common up regulated in 50/1 and 75/1
119	J7Q716	BN69_0276	Uncharacterized protein	900621	1.0072e+06	1.20718e+06	1.92712e+06	2.44932e+06	0.161358	0.422655	1.09745	1.44339	0.0567082	0.0059798	0.00017712	0.000955899	cluster III	Common up regulated in 50/1 and 75/1
65	J7Q3N6	BN69_0633	Uncharacterized protein	1.19643e+07	1.52161e+07	2.25522e+07	3.21279e+07	3.27164e+07	0.346859	0.914524	1.42508	1.45127	0.0178403	9.59951e-05	5.42497e-05	1.91842e-05	cluster III	Common up regulated in 50/1 and 75/1
95	J7Q4V8	BN69_2578	Uncharacterized protein	2.59036e+06	2.9074e+06	3.71135e+06	4.60053e+06	5.61643e+06	0.166582	0.518795	0.82865	1.1165	0.798892	0.0189228	0.00326692	0.000428838	cluster III	Exclusively up regulated in 75/1
197	J7QAS3	BN69_3611	Uncharacterized protein	11391.4	11391.4	31792.3	109532	88486	0	1.48074	3.26534	2.95751	1	0.000184054	3.03521e-05	5.29667e-06	cluster III	Common up regulated in 30/1, 50/1 and 75/1
118	J7Q6Y1	BN69_0166	Uncharacterized protein	1.2589e+06	1.31775e+06	1.94902e+06	3.04352e+06	4.18405e+06	0.0659172	0.630584	1.27358	1.73274	0.481135	0.000202282	0.00060564	3.36041e-05	cluster III	Common up regulated in 50/1 and 75/1
313	J7QN03	BN69_1222	Uncharacterized protein	1.71518e+07	1.54749e+07	1.34746e+07	9.74411e+06	6.70417e+06	-0.148433	-0.348117	-0.815757	-1.35523	0.0398828	0.00077928	7.28164e-05	1.32916e-05	cluster I	Exclusively down regulated in 75/1
318	J7QNH7	BN69_1462	Uncharacterized protein	1.0496e+06	1.13549e+06	676209	390072	262823	0.113479	-0.6343	-1.42803	-1.99768	0.127298	6.78072e-05	0.000775553	1.47634e-05	cluster I	Common down regulated in 50/1 and 75/1
399	J7QTY0	BN69_3647	Uncharacterized protein	1.03399e+06	1.12699e+06	1.80246e+06	1.95735e+06	2.70662e+06	0.124255	0.801743	0.920677	1.38827	0.446868	0.000497015	0.0012122	0.000297176	cluster III	Exclusively up regulated in 75/1
404	J7QUA3	BN69_2279	Uncharacterized protein	5.41399e+07	7.43817e+07	1.05407e+08	1.18543e+08	1.2344e+08	0.458257	0.961204	1.13065	1.18905	0.000167054	8.33519e-06	2.32318e-05	1.12336e-05	cluster III	Common up regulated in 50/1 and 75/1
435	J7QWW6	BN69_3484	Uncharacterized protein	193692	344253	419775	368965	367181	0.829707	1.11585	0.929719	0.922726	0.00704379	0.00165401	0.00395007	0.00785311	cluster II	Exclusively up regulated in 30/1
54	J7Q3D5	BN69_0133	Uncharacterized protein	24080.2	38327.3	54345.7	130476	225938	0.670522	1.17432	2.43786	3.23	0.532944	0.299852	0.00613305	0.000755484	cluster III	Common up regulated in 50/1 and 75/1
172	J7Q9L1	BN69_2581	Uncharacterized protein	1.19778e+06	1.48984e+06	2.16774e+06	2.69086e+06	3.41409e+06	0.314787	0.855822	1.1677	1.51113	0.00955884	6.71672e-05	0.000119674	8.12014e-06	cluster III	Common up regulated in 50/1 and 75/1
257	J7QHL6	BN69_2300	Uncharacterized protein	2.49911e+06	2.38985e+06	2.22786e+06	4.69653e+06	6.83062e+06	-0.0644932	-0.165756	0.910183	1.45061	0.869357	0.858596	0.0319132	0.0172353	cluster III	Exclusively up regulated in 75/1
291	J7QL21	BN69_0217	Uncharacterized protein	8.46877e+06	1.16284e+07	1.53196e+07	2.87587e+07	4.20157e+07	0.457432	0.855151	1.76377	2.3107	0.000290917	1.70874e-05	0.000936725	6.35194e-06	cluster III	Common up regulated in 50/1 and 75/1
29	I4EB25	SC2p2_00250	Uncharacterized protein	2.71967e+06	1.40949e+06	1.45537e+06	3.21368e+06	5.89664e+06	-0.948255	-0.902049	0.240796	1.11646	0.00267834	0.000196314	0.0508109	0.000208378	cluster III	Exclusively up regulated in 75/1
85	J7Q4M9	BN69_2218	Uncharacterized protein	499592	1.2543e+06	1.58727e+06	1.66119e+06	1.16851e+06	1.32806	1.66773	1.7334	1.22585	0.000348835	0.000102025	0.000130432	0.010151	cluster II	Common up regulated in 10/1, 30/1, 50/1 and 75/1
161	J7Q960	BN69_2226	Uncharacterized protein	20902.2	15103.7	31009.3	47078.7	72666.5	-0.468755	0.569045	1.17142	1.79763	0.0523409	0.027605	0.000506944	0.00012454	cluster III	Common up regulated in 50/1 and 75/1
193	J7QAL2	BN69_3436	Uncharacterized protein	1.36911e+06	1.13162e+06	1.45521e+06	2.48935e+06	3.66072e+06	-0.274847	0.0879906	0.862535	1.41889	0.0486717	0.381363	0.000767393	1.18836e-05	cluster III	Exclusively up regulated in 75/1
286	J7QJK6	BN69_3635	Uncharacterized protein	178371	226379	327657	539222	573821	0.343856	0.877306	1.596	1.68572	0.0812641	0.00273312	0.000230489	0.000143764	cluster III	Common up regulated in 50/1 and 75/1
2	I4EAB9	SC2p1_00090	Uncharacterized protein	286975	252153	227588	185062	129616	-0.186624	-0.334501	-0.632919	-1.14668	0.270126	0.011166	0.00164513	0.000221029	cluster I	Exclusively down regulated in 75/1
21	I4EAW4	SC2p1_02050	Uncharacterized protein	1.81963e+06	1.4672e+06	946486	846085	1.41625e+06	-0.310579	-0.942991	-1.10477	-0.361568	0.00328289	2.69932e-05	3.03521e-05	0.00167037	cluster I	Exclusively down regulated in 50/1
147	J7Q8W3	BN69_1916	Uncharacterized protein	3.93567e+06	3.10684e+06	2.41201e+06	2.14302e+06	1.90517e+06	-0.341161	-0.706376	-0.876965	-1.04669	0.00197984	5.92536e-05	0.000153115	0.000554645	cluster I	Exclusively down regulated in 75/1
164	J7Q994	BN69_2301	Uncharacterized protein	552024	828528	1.9559e+06	4.83725e+06	5.76652e+06	0.585818	1.82503	3.13138	3.3849	0.0048954	7.8986e-06	9.21368e-06	1.99036e-06	cluster III	Common up regulated in 30/1, 50/1 and 75/1
187	J7QA96	BN69_3201	Uncharacterized protein	644587	1.03607e+06	1.48232e+06	1.73791e+06	2.03297e+06	0.684667	1.20141	1.43091	1.65714	0.00039061	2.74902e-05	3.20906e-05	0.000239813	cluster II	Common up regulated in 30/1, 50/1 and 75/1
246	J7QHF9	BN69_2130	Uncharacterized protein	2.67203e+07	2.03172e+07	1.39021e+07	1.00923e+07	8.76128e+06	-0.395231	-0.942627	-1.40468	-1.60872	0.00292155	4.42509e-05	3.7733e-05	6.45962e-06	cluster I	Common down regulated in 50/1 and 75/1
272	J7QIV5	BN69_3210	Uncharacterized protein	1.76806e+06	1.94808e+06	7.57245e+06	1.85676e+07	1.63155e+07	0.139887	2.09859	3.39255	3.206	0.185614	1.84171e-05	3.95312e-05	2.5109e-05	cluster III	Common up regulated in 30/1, 50/1 and 75/1
384	J7QSW5	BN69_3227	Uncharacterized protein	50230	57274.9	84132.7	152085	190829	0.189352	0.744116	1.59826	1.92566	0.890487	0.0174316	0.000468576	0.00104189	cluster III	Common up regulated in 50/1 and 75/1
280	J7QJ85	BN69_3430	Uncharacterized protein	38453.1	28048.2	86337.4	108287	183858	-0.455195	1.16688	1.49368	2.25742	0.816248	0.0299374	0.00558602	0.000882405	cluster III	Common up regulated in 30/1, 50/1 and 75/1
310	J7QMQ0	BN69_1062	Uncharacterized protein	5.23851e+06	4.87444e+06	2.8271e+06	1.45827e+06	864270	-0.10392	-0.889831	-1.8449	-2.5996	0.064611	3.85588e-05	0.00060564	2.5109e-05	cluster I	Common down regulated in 50/1 and 75/1
333	J7QPM3	BN69_1917	Uncharacterized protein	371308	413768	581846	736362	854155	0.156204	0.648022	0.987799	1.20188	0.0860106	0.001309	0.000877634	9.68208e-05	cluster III	Exclusively up regulated in 75/1
341	J7QQ47	BN69_2147	Uncharacterized protein	338681	457134	547174	752466	612874	0.432688	0.692071	1.1517	0.855661	0.301031	0.0328278	0.00906619	0.0077396	cluster II	Exclusively up regulated in 50/1
144	J7Q8J7	BN69_1606	Uncharacterized protein	159747	247510	400313	550529	686751	0.631698	1.32534	1.78503	2.104	0.00152926	5.31374e-05	0.000167725	1.31514e-05	cluster III	Common up regulated in 30/1, 50/1 and 75/1
196	J7QAR3	BN69_3581	Uncharacterized protein	9.48169e+06	1.0279e+07	1.0362e+07	1.19598e+07	1.90609e+07	0.116482	0.128081	0.334976	1.0074	0.019797	0.0125087	0.609234	6.77299e-05	cluster III	Exclusively up regulated in 75/1
295	J7QLM8	BN69_0572	Uncharacterized protein	1.92568e+06	1.27469e+06	876552	946357	1.1154e+06	-0.595226	-1.13546	-1.02491	-0.787804	0.000918353	4.42765e-05	0.000261101	0.00160271	cluster I	Common down regulated in 30/1 and 50/1
412	J7QUV2	BN69_2519	Uncharacterized protein	9.03728e+06	7.08279e+06	1.20926e+07	1.7927e+07	2.04146e+07	-0.35157	0.420167	0.988173	1.17564	0.00157838	0.000851789	0.00017736	7.44022e-05	cluster III	Exclusively up regulated in 75/1
80	J7Q490	BN69_1578	Uncharacterized protein	1.94352e+06	2.25506e+06	2.91217e+06	4.196e+06	4.55894e+06	0.214496	0.583422	1.11034	1.23003	0.171643	0.00111799	0.000143684	7.7848e-05	cluster III	Common up regulated in 50/1 and 75/1
150	J7Q8X6	BN69_1956	Uncharacterized protein	473245	379306	309121	301112	213943	-0.319227	-0.614417	-0.652288	-1.14536	0.0402226	0.00133438	0.00309721	9.67273e-05	cluster I	Exclusively down regulated in 75/1
180	J7Q9Z6	BN69_2916	Uncharacterized protein	4.81091e+06	5.48641e+06	7.31218e+06	1.02992e+07	1.15287e+07	0.189553	0.603992	1.09814	1.26085	0.043547	0.000184054	0.00014172	5.34314e-05	cluster III	Common up regulated in 50/1 and 75/1
235	J7QGE7	BN69_1440	Uncharacterized protein	195340	196767	189908	1.11961e+06	1.87986e+06	0.0105035	-0.040684	2.51894	3.26657	0.657481	0.416296	0.00185573	6.06763e-05	cluster III	Common up regulated in 50/1 and 75/1
239	J7QGY0	BN69_1795	Uncharacterized protein	648232	774906	1.11443e+06	1.45367e+06	1.36165e+06	0.257511	0.781729	1.16512	1.07078	0.0318973	0.000454939	0.000236833	0.000283815	cluster III	Common up regulated in 50/1 and 75/1
287	J7QJM0	BN69_3655	Uncharacterized protein	413130	419310	343744	211486	147971	0.0214219	-0.265259	-0.966035	-1.48128	0.778333	0.0402304	0.000852729	0.000258533	cluster I	Exclusively down regulated in 75/1
307	J7QMJ9	BN69_0987	Uncharacterized protein	8.9077e+06	1.78757e+07	1.94713e+07	2.81247e+07	2.4847e+07	1.00487	1.12822	1.65871	1.47995	0.0452468	0.00299941	0.000733097	0.00113866	cluster II	Common up regulated in 10/1, 30/1, 50/1 and 75/1
429	J7QWA4	BN69_3209	Uncharacterized protein	4.00218e+06	3.21201e+06	2.60338e+06	2.10956e+06	1.85291e+06	-0.317309	-0.6204	-0.923844	-1.11099	0.0178403	0.00051745	0.000172599	4.57416e-05	cluster I	Exclusively down regulated in 75/1
107	J7Q5B1	BN69_3343	Uncharacterized protein	1.83354e+07	2.60269e+07	3.15549e+07	3.81925e+07	2.83697e+07	0.50537	0.78323	1.05866	0.629714	0.00452918	0.000244967	0.000353317	0.00535576	cluster II	Exclusively up regulated in 50/1
270	J7QIU4	BN69_3190	Uncharacterized protein	3.01501e+08	3.44084e+08	5.08315e+08	7.21261e+08	9.49551e+08	0.190597	0.753559	1.25836	1.65508	0.0297529	7.45277e-05	3.60718e-05	5.25084e-06	cluster III	Common up regulated in 50/1 and 75/1
278	J7QJ51	BN69_3395	Uncharacterized protein	6.07412e+07	7.23132e+07	8.70378e+07	1.0553e+08	1.2671e+08	0.251583	0.518966	0.796911	1.06079	0.00152671	0.000479066	0.000141055	5.32105e-05	cluster III	Exclusively up regulated in 75/1
312	J7QMZ8	BN69_1212	Uncharacterized protein	2.18425e+06	2.64235e+06	3.43815e+06	4.39181e+06	5.27038e+06	0.274684	0.654499	1.00768	1.27077	0.00149692	4.42765e-05	0.000116832	5.37294e-05	cluster III	Common up regulated in 50/1 and 75/1
360	J7QR34	BN69_2507	Uncharacterized protein	945512	912841	734935	467979	395187	-0.0507327	-0.36348	-1.01465	-1.25856	0.565899	0.000385296	0.000949659	7.45122e-06	cluster I	Common down regulated in 50/1 and 75/1
378	J7QSK5	BN69_1564	Uncharacterized protein	2.06516e+08	1.8712e+08	2.03253e+08	2.36012e+08	4.34418e+08	-0.142287	-0.0229772	0.192607	1.07283	0.0124251	0.54419	0.00683569	1.89126e-05	cluster III	Exclusively up regulated in 75/1
393	J7QTD8	BN69_3412	Uncharacterized protein	231738	782149	360493	1.55317e+06	1.45795e+06	1.75495	0.637478	2.74465	2.65337	0.000449713	0.00957728	0.00450169	0.00817755	cluster III	Common up regulated proteins in 10/1, 50/1 and 75/1
27	I4EB10	SC2p2_00100	Uncharacterized protein	45020.5	33477.7	47832.2	87661.7	109514	-0.427381	0.0874008	0.961363	1.28246	0.096793	0.673342	0.0215973	0.001268	cluster III	Exclusively up regulated in 75/1
126	J7Q7E4	BN69_0591	Uncharacterized protein	119050	204998	154395	170113	239872	0.784043	0.375067	0.514931	1.0107	0.00541707	0.219856	0.0226937	0.041737	cluster III	Exclusively up regulated in 75/1
319	J7QNM8	BN69_1537	Uncharacterized protein	2.25657e+07	3.16051e+07	4.79677e+07	6.00812e+07	5.79412e+07	0.486022	1.08793	1.41278	1.36046	0.00074101	1.27522e-05	6.25762e-05	1.40816e-05	cluster III	Common up regulated in 30/1, 50/1 and 75/1
329	J7QPA3	BN69_0289	Uncharacterized protein	1.10659e+06	1.37057e+06	1.86458e+06	2.43827e+06	3.45456e+06	0.308656	0.752734	1.13974	1.64238	0.105193	0.00300287	0.000468576	8.74872e-05	cluster III	Common up regulated in 50/1 and 75/1
411	J7QUU7	BN69_2514	Uncharacterized protein	3.80843e+07	4.33421e+07	4.88846e+07	6.48521e+07	9.88796e+07	0.186573	0.360184	0.767957	1.37648	0.0148834	0.000514437	0.0081795	8.5443e-06	cluster III	Exclusively up regulated in 75/1
99	J7Q514	BN69_2858	Uncharacterized protein	1.49731e+07	1.68385e+07	2.53073e+07	3.60578e+07	4.46653e+07	0.169394	0.757184	1.26794	1.57678	0.0263861	4.52393e-05	0.00014172	3.21117e-06	cluster III	Common up regulated in 50/1 and 75/1
101	J7Q543	BN69_3003	Uncharacterized protein	421697	627687	677044	916036	911786	0.573841	0.683045	1.1192	1.11249	0.00166911	0.000128554	0.000129306	0.000444056	cluster III	Common up regulated in 50/1 and 75/1
178	J7Q9W5	BN69_2856	Uncharacterized protein	4.14438e+06	5.44029e+06	6.76268e+06	8.41423e+06	9.9225e+06	0.392527	0.70644	1.02168	1.25955	0.00020756	5.99479e-05	0.00014172	1.89126e-05	cluster III	Common up regulated in 50/1 and 75/1
216	J7QF99	BN69_0735	Uncharacterized protein	1.1486e+07	1.258e+07	9.36621e+06	6.70865e+06	5.26649e+06	0.131254	-0.294335	-0.775779	-1.12496	0.100636	0.0103302	0.000546662	0.0016947	cluster I	Exclusively down regulated in 75/1
283	J7QJB4	BN69_3490	Uncharacterized protein	121523	71668.9	103656	179513	265287	-0.761812	-0.229424	0.562854	1.12632	0.00224236	0.0367159	0.900646	0.00890286	cluster III	Exclusively up regulated in 75/1
415	J7QUY6	BN69_2564	Uncharacterized protein	2.04185e+06	2.05661e+06	2.8631e+06	4.09815e+06	4.91717e+06	0.0103905	0.487697	1.00509	1.26795	0.923363	0.000532234	0.000391893	7.20213e-05	cluster III	Common up regulated in 50/1 and 75/1
154	J7Q906	BN69_2056	Uncharacterized protein	159353	91322.2	141692	336552	340128	-0.803192	-0.169469	1.0786	1.09385	0.0282342	0.649631	0.00113156	0.000853302	cluster III	Common up regulated in 50/1 and 75/1
206	J7QEM4	BN69_0330	Uncharacterized protein	55719.7	58367.4	81378.6	119184	106890	0.0669748	0.546461	1.09693	0.939866	0.614267	0.0956871	0.0186486	0.0138842	cluster III	Exclusively up regulated in 50/1
325	J7QP01	BN69_0179	Uncharacterized protein	126962	134322	145512	264416	320104	0.0813019	0.196741	1.05842	1.33415	0.561125	0.400133	0.0224856	4.03628e-05	cluster III	Common up regulated in 50/1 and 75/1
351	J7QQT3	BN69_2392	Uncharacterized protein	2.04496e+06	2.05152e+06	2.48099e+06	3.18726e+06	4.8537e+06	0.00462317	0.278842	0.640245	1.24701	0.862327	0.00611719	0.000926009	2.71811e-05	cluster III	Exclusively up regulated in 75/1
57	J7Q3J2	BN69_0418	Uncharacterized protein	1.11703e+06	1.73734e+06	2.67752e+06	3.625e+06	4.28907e+06	0.637209	1.26123	1.69831	1.94099	0.0427469	0.00102115	0.000637251	0.000261498	cluster III	Common up regulated in 30/1, 50/1 and 75/1
299	J7QM04	BN69_0737	Uncharacterized protein	688335	702998	511336	334882	342461	0.0304099	-0.428839	-1.03946	-1.00717	0.85326	0.00505983	0.00161834	0.00387544	cluster I	Common down regulated in 50/1 and 75/1
350	J7QQR8	BN69_2377	Uncharacterized protein	1.88363e+07	1.67046e+07	2.19157e+07	2.95941e+07	3.97204e+07	-0.173265	0.21845	0.651794	1.07637	0.016987	0.0796707	0.000436856	3.38709e-05	cluster III	Exclusively up regulated in 75/1
142	J7Q8H7	BN69_1551	Uncharacterized protein	5.59618e+07	5.89902e+07	8.43285e+07	1.10552e+08	1.39974e+08	0.0760349	0.591578	0.982209	1.32265	0.113803	3.85588e-05	0.000107331	9.17268e-06	cluster III	Exclusively up regulated in 75/1
165	J7Q9E0	BN69_2396	Uncharacterized protein	3.20468e+06	2.97948e+06	3.62373e+06	5.32201e+06	6.82888e+06	-0.105121	0.177296	0.731791	1.09147	0.18226	0.0363478	0.00014172	3.93847e-05	cluster III	Exclusively up regulated in 75/1
174	J7Q9R9	BN69_2741	Uncharacterized protein	27171.2	20030	30565.4	58751.1	57945.5	-0.439913	0.169821	1.11254	1.09262	0.651417	0.708203	0.0184756	0.080654	cluster III	Exclusively up regulated in 75/1
320	J7QNN8	BN69_1552	Uncharacterized protein	3.23379e+06	3.40895e+06	4.88849e+06	7.38459e+06	8.93288e+06	0.0761022	0.596162	1.19129	1.4659	0.95422	0.000841448	0.000230624	0.000154519	cluster III	Common up regulated in 50/1 and 75/1
438	J7QX56	BN69_3624	Uncharacterized protein	22305.7	19345	49441.6	111847	101500	-0.20545	1.14831	2.32605	2.18599	0.829334	0.0599686	0.00137095	0.000209792	cluster III	Common up regulated in 50/1 and 75/1
66	J7Q3R6	BN69_0768	Uncharacterized protein	421468	575643	821442	1.06884e+06	1.14467e+06	0.449752	0.962736	1.34255	1.44144	0.012375	0.000302632	0.000119975	0.00012454	cluster III	Common up regulated in 50/1 and 75/1
276	J7QJ27	BN69_3350	Uncharacterized protein	1.62729e+08	1.67859e+08	2.49349e+08	3.49877e+08	4.0327e+08	0.0447772	0.615692	1.10438	1.30928	0.211578	4.82072e-05	9.50194e-05	7.14626e-06	cluster III	Common up regulated in 50/1 and 75/1
326	J7QP40	BN69_1727	Uncharacterized protein	754533	637673	445657	416570	340770	-0.242768	-0.759651	-0.857024	-1.14679	0.163146	0.00100355	0.000718773	0.000163321	cluster I	Exclusively down regulated in 75/1
81	J7Q4B0	BN69_1678	Uncharacterized protein	64273.3	88383.3	166550	399895	402577	0.459555	1.37366	2.63733	2.64698	0.022466	0.000536516	0.000544776	6.24368e-06	cluster III	Common up regulated in 30/1, 50/1 and 75/1
201	J7QE46	BN69_0040	Uncharacterized protein	4.52404e+06	2.40769e+06	3.47858e+06	1.25663e+07	2.19813e+07	-0.909962	-0.379116	1.47387	2.28059	0.000348835	0.000929171	0.000215753	0.000429958	cluster III	Common up regulated in 50/1 and 75/1
241	J7QH10	BN69_1860	Uncharacterized protein	8.53337e+06	6.37883e+06	5.26267e+06	3.78869e+06	3.37047e+06	-0.419824	-0.697321	-1.17142	-1.34017	0.00433344	0.000292906	0.000216998	2.16399e-05	cluster I	Common down regulated in 50/1 and 75/1
368	J7QRN3	BN69_2752	Uncharacterized protein	3.26512e+06	2.59189e+06	1.85437e+06	1.44628e+06	1.55896e+06	-0.333133	-0.816202	-1.17479	-1.06655	0.000590735	0.000224089	3.60718e-05	0.000139374	cluster I	Common down regulated in 50/1 and 75/1
390	J7QT60	BN69_3337	Uncharacterized protein	456467	513511	708476	1.0959e+06	1.55318e+06	0.169884	0.634208	1.26354	1.76664	0.649387	0.0141347	0.00132746	8.96899e-05	cluster III	Common up regulated in 50/1 and 75/1
25	I4EAZ3	SC2p1_02340	Uncharacterized protein	65699.7	83886.9	189830	601641	1.53756e+06	0.352558	1.53075	3.19494	4.54862	0.293224	0.000112079	5.70029e-05	4.7265e-06	cluster III	Common up regulated in 30/1, 50/1 and 75/1
175	J7Q9U8	BN69_2816	Uncharacterized protein	11391.4	11391.4	11391.4	334968	497978	0	0	4.87801	5.45007	0.39848	1	0.00352226	1.32839e-06	cluster III	Common up regulated in 50/1 and 75/1
249	J7QHH9	BN69_2180	Uncharacterized protein	330535	790975	887136	1.07095e+06	1.08922e+06	1.25883	1.42435	1.69602	1.72042	0.00360908	0.000775877	0.000650317	0.0012528	cluster II	Common up regulated in 10/1, 30/1, 50/1 and 75/1
349	J7QQL6	BN69_0804	Uncharacterized protein	110318	125586	331297	574847	552032	0.187013	1.58646	2.38152	2.32309	0.855003	0.000205859	0.000537676	5.34314e-05	cluster III	Common up regulated in 30/1, 50/1 and 75/1
4	I4EAF0	SC2p1_00400	Uncharacterized protein	2.96177e+06	3.27539e+06	4.20548e+06	6.88951e+06	9.34412e+06	0.145203	0.505809	1.21794	1.6576	0.0341512	0.000265479	4.03384e-05	4.7265e-06	cluster III	Common up regulated in 50/1 and 75/1
3	I4EAE9	SC2p1_00390	Uncharacterized protein	2.10261e+06	2.41065e+06	3.318e+06	5.80227e+06	6.56442e+06	0.197244	0.658134	1.46444	1.64249	0.00922118	9.70656e-05	6.86095e-05	2.5109e-05	cluster III	Common up regulated in 50/1 and 75/1
26	I4EB07	SC2p2_00070	Uncharacterized protein	1.62972e+06	5.81127e+06	7.18138e+06	6.89832e+06	7.24857e+06	1.83423	2.13963	2.08162	2.15307	1.55132e-05	3.00555e-06	1.24035e-05	5.28651e-06	cluster II	Common up regulated in 10/1, 30/1, 50/1 and 75/1
274	J7QIX6	BN69_3250	Uncharacterized protein	40682.7	52684.8	115991	266975	214295	0.372972	1.51153	2.71422	2.39711	0.426539	0.0114472	0.0029931	0.0052934	cluster III	Common up regulated in 30/1, 50/1 and 75/1
362	J7QR64	BN69_1009	Uncharacterized protein	12571.6	14664.6	14130.3	84921.3	251387	0.222168	0.168632	2.75596	4.32167	0.770188	0.746115	0.017755	0.000691457	cluster III	Common up regulated in 50/1 and 75/1
437	J7QX50	BN69_3614	Uncharacterized protein	175970	105180	324183	1.23495e+06	1.01857e+06	-0.742462	0.881482	2.81105	2.53315	0.188055	0.0052139	0.000998081	0.0121848	cluster III	Common up regulated in 50/1 and 75/1
189	J7QAB5	BN69_3251	Uncharacterized protein	1.1832e+06	1.47681e+06	2.31218e+06	4.6628e+06	5.99772e+06	0.319794	0.966563	1.97851	2.34172	0.133789	0.000716744	0.00450169	0.000108846	cluster III	Common up regulated in 50/1 and 75/1
275	J7QJ24	BN69_3345	Uncharacterized protein	11391.4	11391.4	43201.9	197238	244295	0	1.92315	4.11393	4.42261	1	0.000230531	0.000614853	6.08533e-06	cluster III	Common up regulated in 30/1, 50/1 and 75/1
281	J7QJ90	BN69_3440	Uncharacterized protein	524362	530058	661085	1.00182e+06	1.04906e+06	0.0155875	0.334274	0.933984	1.00047	0.961744	0.00500673	0.00391217	0.0473595	cluster III	Exclusively up regulated in 75/1
15	I4EAM1	SC2p1_01110	Uncharacterized protein	1.3284e+07	1.46868e+07	1.76535e+07	2.79168e+07	3.38114e+07	0.144828	0.410266	1.07145	1.34782	0.066761	0.000150737	0.00235891	3.4483e-05	cluster III	Common up regulated in 50/1 and 75/1
202	J7QE82	BN69_0100	Uncharacterized protein	210699	390292	625677	1.40318e+06	2.11404e+06	0.889369	1.57023	2.73544	3.32675	0.0655805	0.00187946	0.000575775	5.04e-05	cluster III	Common up regulated in 30/1, 50/1 and 75/1
424	J7QVY7	BN69_2994	Uncharacterized protein	994731	1.53874e+06	2.29142e+06	5.14346e+06	5.81412e+06	0.629366	1.20387	2.37036	2.54718	0.00628564	0.000127614	0.00106557	1.06545e-05	cluster III	Common up regulated in 30/1, 50/1 and 75/1
431	J7QWD8	BN69_3254	Uncharacterized protein	405305	673626	2.0368e+06	8.78659e+06	8.31193e+06	0.73294	2.32922	4.43822	4.3581	0.00231221	6.52583e-06	0.000349358	6.35194e-06	cluster III	Common up regulated in 30/1, 50/1 and 75/1
55	J7Q3F1	BN69_0213	Uncharacterized protein	1.21593e+07	8.00737e+06	4.77308e+06	3.27626e+06	3.29359e+06	-0.602663	-1.34907	-1.89194	-1.88433	0.00557925	5.3335e-05	0.00456867	0.01057	cluster I	Down regulated in 30/1, 50/1 and 75/1
97	J7Q501	BN69_2793	Uncharacterized protein	1.88231e+06	1.35969e+06	890272	569355	515642	-0.469221	-1.08018	-1.7251	-1.86806	0.11773	0.00182364	0.000280435	0.000417837	cluster I	Down regulated in 30/1, 50/1 and 75/1
240	J7QGZ1	BN69_1815	Uncharacterized protein	1.26456e+06	1.70945e+06	2.70146e+06	3.61713e+06	3.35521e+06	0.434898	1.09511	1.51621	1.40777	0.0601838	0.00241896	0.000722282	0.00261095	cluster II	Common up regulated in 30/1, 50/1 and 75/1
146	J7Q8M2	BN69_1676	Uncharacterized protein	4.24102e+06	6.0182e+06	1.44678e+07	3.37641e+07	4.39687e+07	0.504919	1.77036	2.993	3.37399	0.00045089	1.86107e-06	0.000500715	9.87157e-05	cluster III	Common up regulated in 30/1, 50/1 and 75/1
413	J7QUX3	BN69_2549	Uncharacterized protein	1.00098e+08	1.56812e+08	1.41452e+08	1.51638e+08	2.51774e+08	0.647622	0.498891	0.599218	1.33071	0.000557791	0.000369528	0.0258552	9.03348e-05	cluster III	Exclusively up regulated in 75/1
331	J7QPI7	BN69_0379	Uncharacterized protein	2.2602e+06	3.64573e+06	5.24046e+06	1.49496e+07	2.43208e+07	0.689762	1.21325	2.72558	3.42767	0.00122615	4.4276e-05	0.00141833	1.32839e-06	cluster III	Common up regulated in 30/1, 50/1 and 75/1
230	J7QG14	BN69_1230	Uncharacterized protein	653711	831530	1.649e+06	4.40256e+06	4.72416e+06	0.347115	1.33487	2.75162	2.85333	0.0228206	0.000133396	0.000627308	4.88746e-06	cluster III	Common up regulated in 30/1, 50/1 and 75/1
75	J7Q3Z6	BN69_1108	Uncharacterized protein	1.2588e+08	9.26699e+07	5.6191e+07	5.68112e+07	5.02303e+07	-0.441872	-1.16363	-1.1478	-1.32542	0.000369701	5.3335e-05	3.04411e-05	0.00754695	cluster I	Down regulated in 30/1, 50/1 and 75/1
133	J7Q820	BN69_1151	Uncharacterized protein	334268	496298	842710	1.99598e+06	3.32365e+06	0.570204	1.33403	2.57802	3.31369	0.0114123	0.00016488	0.00173608	8.01053e-06	cluster III	Common up regulated in 30/1, 50/1 and 75/1
347	J7QQH2	BN69_0759	UPF0335 protein BN69_0759	3.68338e+06	2.97851e+06	2.41597e+06	2.3078e+06	1.61082e+06	-0.306437	-0.608424	-0.674512	-1.19323	0.0309042	0.0294585	0.000889261	0.00254439	cluster I	Exclusively down regulated in 75/1
227	J7QFT4	BN69_1090	UTP-glucose-1-phosphate uridylyltransferase	1.25036e+08	1.05863e+08	8.49614e+07	7.22281e+07	6.12399e+07	-0.240144	-0.557466	-0.791713	-1.0298	0.00257759	7.45277e-05	7.17303e-05	4.49608e-05	cluster I	Exclusively down regulated in 75/1
363	J7QR90	BN69_2577	von Willebrand factor type A	912248	1.09297e+06	1.369e+06	1.54869e+06	1.86754e+06	0.260761	0.585627	0.763547	1.03364	0.0033167	3.57003e-05	6.50834e-05	1.31185e-05	cluster III	Exclusively up regulated in 75/1
416	J7QUZ9	BN69_2579	von Willebrand factor type A	913377	1.03878e+06	1.35969e+06	1.5933e+06	2.07369e+06	0.185609	0.573997	0.80273	1.18292	0.0162374	4.42509e-05	0.000172599	1.77176e-05	cluster III	Exclusively up regulated in 75/1
*The Table was sorted by the Uniprot Ids (column B) in an ascending order.
$ The column "Venn diagram" is linked to Figure 2B and indicates under which NH4+ conditions the respective protein was differentially regulated relative to the control treatment (1 mM NH4+).
¥ Information on the Heatmap Cluster is linked to the grouping of differentially regulated proteins as shown in Figure 2A.
ǂ"Median Intensity Value" was calculated for each NH4+ condition based on three label-free quantitation intensities.
§Color code was used to indicate significantly upregulated or downregulated proteins.
Note:
		Significantly downregulated proteins with log2ratio_Value ≤ -1, q-value ≤ 0.01
		Significantly upregulated proteins with log2ratio_Value ≥ 1, q-value ≤ 0.01
